# Supplementary material for: Ecological Diversity in South American Mammals: Their Geographical Distribution Shows Variable Associations with Phylogenetic Diversity and Does Not Follow the Latitudinal Richness Gradient
Source: PLoS One. 2015 Jun 8;10(6):e0128264. doi: 10.1371/journal.pone.0128264 (PMC4460121; doi:10.1371/journal.pone.0128264)
Supplement: S1 Dataset — (XLS) [file pone.0128264.s001.xls]

## Sheet: Spatial data
			S1 Dataset. Supporting information for “Ecological diversity in South American mammals: their geographical distribution shows variable associations with phylogenetic diversity and does not follow the latitudinal richness gradient” by P. N. Fergnani and A. Ruggiero.
			MARSUPIALS				XENARTHRANS				ARTIODACTYLS				CARNIVORANS				HYSTRICOGNATHS				PRIMATES
Cell number	Longitude	Latitude	MAR_TR	MAR_AvPD	MAR_ED	MAR_EDcv	XEN_TR	XEN_AvPD	XEN_ED	XEN_EDcv	ART_TR	ART_AvPD	ART_ED	ART_EDcv	CAR_TR	CAR_AvPD	CAR_ED	CAR_EDcv	ROD_RIQUEZA	HYS_MPD	HYS_ED	HYS_EDcv	PRIM_TR	PRIM_AvPD	PRIM_ED	PRIM_EDcv
0	-70.6098	-54.3368	0	NC	NC	NC	0	NC	NC	NC	1	NC	NC	NC	2	113	0.392219	NC	2	88	0.608068	NC	0	NC	NC	NC
1	-69.0715	-54.3368	0	NC	NC	NC	0	NC	NC	NC	1	NC	NC	NC	4	83.6	0.289751	40.6813	2	88	0.608068	NC	0	NC	NC	NC
2	-67.5333	-54.3368	0	NC	NC	NC	0	NC	NC	NC	1	NC	NC	NC	4	83.6	0.289751	40.6813	1	NC	NC	NC	0	NC	NC	NC
3	-72.4901	-53.2532	0	NC	NC	NC	1	NC	NC	NC	1	NC	NC	NC	7	98.3619	0.310227	34.6446	3	87.8667	0.545878	12.2124	0	NC	NC	NC
4	-70.9768	-53.2532	0	NC	NC	NC	2	15.8	0.24328	NC	2	141.4	0.0393692	NC	7	98.3619	0.310227	34.6446	3	87.8667	0.545878	12.2124	0	NC	NC	NC
5	-69.4636	-53.2532	0	NC	NC	NC	0	NC	NC	NC	1	NC	NC	NC	4	83.6	0.289751	40.6813	2	88	0.608068	NC	0	NC	NC	NC
6	-72.8598	-52.1796	1	NC	NC	NC	2	15.8	0.24328	NC	3	97.0667	0.16722	66.8942	9	97.0778	0.303682	46.863	3	87.8667	0.545878	12.2124	0	NC	NC	NC
7	-71.3699	-52.1796	1	NC	NC	NC	2	15.8	0.24328	NC	3	97.0667	0.16722	66.8942	9	97.0778	0.303682	46.863	3	87.8667	0.545878	12.2124	0	NC	NC	NC
8	-69.88	-52.1796	1	NC	NC	NC	2	15.8	0.24328	NC	2	141.4	0.0393692	NC	8	97.9929	0.307091	39.0313	3	87.8667	0.545878	12.2124	0	NC	NC	NC
9	-73.2547	-51.1154	1	NC	NC	NC	2	15.8	0.24328	NC	3	97.0667	0.16722	66.8942	9	97.0778	0.303682	46.863	5	80.6	0.508335	42.1165	0	NC	NC	NC
10	-71.7868	-51.1154	1	NC	NC	NC	2	15.8	0.24328	NC	3	97.0667	0.16722	66.8942	9	97.0778	0.303682	46.863	5	80.6	0.508335	42.1165	0	NC	NC	NC
11	-70.3188	-51.1154	1	NC	NC	NC	2	15.8	0.24328	NC	2	141.4	0.0393692	NC	7	99.6286	0.269161	38.7219	3	87.8667	0.545878	12.2124	0	NC	NC	NC
12	-73.6727	-50.0602	1	NC	NC	NC	2	15.8	0.24328	NC	2	8.4	0.215228	NC	8	97.9929	0.307091	39.0313	5	80.6	0.508335	42.1165	0	NC	NC	NC
13	-72.2254	-50.0602	1	NC	NC	NC	2	15.8	0.24328	NC	3	97.0667	0.16722	66.8942	9	97.0778	0.303682	46.863	6	82.9867	0.508786	35.4524	0	NC	NC	NC
14	-70.7781	-50.0602	1	NC	NC	NC	2	15.8	0.24328	NC	2	141.4	0.0393692	NC	8	99.8214	0.262291	46.4242	5	80.6	0.483782	38.9641	0	NC	NC	NC
15	-69.3308	-50.0602	1	NC	NC	NC	2	15.8	0.24328	NC	2	141.4	0.0393692	NC	7	99.6286	0.269161	38.7219	2	87.6	0.475496	NC	0	NC	NC	NC
16	-74.112	-49.0135	0	NC	NC	NC	0	NC	NC	NC	2	8.4	0.215228	NC	7	98.3619	0.326915	30.4815	2	87.6	0.475496	NC	0	NC	NC	NC
17	-72.6841	-49.0135	1	NC	NC	NC	2	15.8	0.24328	NC	3	97.0667	0.16722	66.8942	9	97.0778	0.303682	46.863	6	73.36	0.440755	54.0976	0	NC	NC	NC
18	-71.2562	-49.0135	1	NC	NC	NC	2	15.8	0.24328	NC	2	141.4	0.0393692	NC	8	99.8214	0.262291	46.4242	7	77.4857	0.481897	46.9083	0	NC	NC	NC
19	-69.8283	-49.0135	1	NC	NC	NC	2	15.8	0.24328	NC	2	141.4	0.0393692	NC	8	99.8214	0.262291	46.4242	6	82.9867	0.508666	35.4699	0	NC	NC	NC
20	-68.4004	-49.0135	1	NC	NC	NC	2	15.8	0.24328	NC	2	141.4	0.0393692	NC	7	99.6286	0.269161	38.7219	4	87.8	0.510625	18.6618	0	NC	NC	NC
21	-74.571	-47.9749	0	NC	NC	NC	0	NC	NC	NC	2	8.4	0.215228	NC	3	122.2	0.368355	19.9117	1	NC	NC	NC	0	NC	NC	NC
22	-73.1614	-47.9749	1	NC	NC	NC	2	15.8	0.24328	NC	2	8.4	0.215228	NC	8	97.9929	0.307091	39.0313	4	75.8	0.466735	50.0149	0	NC	NC	NC
23	-71.7519	-47.9749	1	NC	NC	NC	2	15.8	0.24328	NC	3	97.0667	0.16722	66.8942	8	99.8214	0.262291	46.4242	6	73.36	0.440755	54.0976	0	NC	NC	NC
24	-70.3423	-47.9749	1	NC	NC	NC	2	15.8	0.24328	NC	2	141.4	0.0393692	NC	8	99.8214	0.262291	46.4242	6	82.9867	0.508666	35.4699	0	NC	NC	NC
25	-68.9327	-47.9749	1	NC	NC	NC	2	15.8	0.24328	NC	2	141.4	0.0393692	NC	7	99.6286	0.269161	38.7219	5	87.76	0.514259	23.5494	0	NC	NC	NC
26	-67.5231	-47.9749	1	NC	NC	NC	2	15.8	0.24328	NC	2	141.4	0.0393692	NC	6	96.1733	0.227932	38.2407	4	87.8	0.510625	18.6618	0	NC	NC	NC
27	-66.1136	-47.9749	1	NC	NC	NC	2	15.8	0.24328	NC	2	141.4	0.0393692	NC	6	96.1733	0.227932	38.2407	3	87.8667	0.532447	24.944	0	NC	NC	NC
28	-73.6561	-46.9439	0	NC	NC	NC	1	NC	NC	NC	2	8.4	0.215228	NC	5	96.26	0.32955	33.3775	1	NC	NC	NC	0	NC	NC	NC
29	-72.2638	-46.9439	1	NC	NC	NC	2	15.8	0.24328	NC	3	97.0667	0.16722	66.8942	9	97.0778	0.303682	46.863	6	73.36	0.440788	54.1011	0	NC	NC	NC
30	-70.8715	-46.9439	1	NC	NC	NC	2	15.8	0.24328	NC	3	97.0667	0.16722	66.8942	8	99.8214	0.262291	46.4242	6	73.36	0.440755	54.0976	0	NC	NC	NC
31	-69.4793	-46.9439	1	NC	NC	NC	2	15.8	0.24328	NC	2	141.4	0.0393692	NC	8	99.8214	0.262291	46.4242	4	87.8	0.510625	18.6618	0	NC	NC	NC
32	-68.087	-46.9439	1	NC	NC	NC	2	15.8	0.24328	NC	2	141.4	0.0393692	NC	7	99.6286	0.269161	38.7219	4	87.8	0.510625	18.6618	0	NC	NC	NC
33	-74.167	-45.9202	0	NC	NC	NC	0	NC	NC	NC	1	NC	NC	NC	3	122.2	0.368355	19.9117	1	NC	NC	NC	0	NC	NC	NC
34	-72.7911	-45.9202	0	NC	NC	NC	2	15.8	0.24328	NC	3	97.0667	0.16722	66.8942	8	93.4571	0.312998	40.9942	3	87.8667	0.545878	12.2079	0	NC	NC	NC
35	-71.4151	-45.9202	1	NC	NC	NC	2	15.8	0.24328	NC	3	97.0667	0.16722	66.8942	9	96.8778	0.263048	44.4493	5	80.6	0.483932	38.9898	0	NC	NC	NC
36	-70.0392	-45.9202	1	NC	NC	NC	2	15.8	0.24328	NC	2	141.4	0.0393692	NC	8	99.8214	0.262291	46.4242	5	80.6	0.483932	38.9898	0	NC	NC	NC
37	-68.6633	-45.9202	1	NC	NC	NC	2	15.8	0.24328	NC	2	141.4	0.0393692	NC	7	99.6286	0.269161	38.7219	5	80.6	0.48394	38.9391	0	NC	NC	NC
38	-73.3327	-44.9035	0	NC	NC	NC	0	NC	NC	NC	1	NC	NC	NC	7	97.6667	0.33355	34.0787	1	NC	NC	NC	0	NC	NC	NC
39	-71.9723	-44.9035	1	NC	NC	NC	2	15.8	0.24328	NC	3	97.0667	0.16722	66.8942	10	95.8711	0.301223	45.7482	3	87.8667	0.546116	12.2448	0	NC	NC	NC
40	-70.6118	-44.9035	1	NC	NC	NC	2	15.8	0.24328	NC	3	97.0667	0.16722	66.8942	9	96.8778	0.263048	44.4493	4	87.8	0.510905	18.725	0	NC	NC	NC
41	-69.2514	-44.9035	1	NC	NC	NC	2	15.8	0.24328	NC	2	141.4	0.0393692	NC	8	99.8214	0.262291	46.4242	4	87.8	0.510905	18.725	0	NC	NC	NC
42	-67.8909	-44.9035	1	NC	NC	NC	2	15.8	0.24328	NC	2	141.4	0.0393692	NC	7	99.6286	0.269161	38.7219	5	80.6	0.48394	38.9391	0	NC	NC	NC
43	-66.5305	-44.9035	1	NC	NC	NC	2	15.8	0.24328	NC	2	141.4	0.0393692	NC	7	99.6286	0.269161	38.7219	5	80.6	0.48394	38.9391	0	NC	NC	NC
44	-72.5422	-43.8935	2	165	0.428023	NC	2	15.8	0.24328	NC	3	97.0667	0.16722	66.8942	10	95.9422	0.29975	47.542	2	87.6	0.475496	NC	0	NC	NC	NC
45	-71.1964	-43.8935	1	NC	NC	NC	2	15.8	0.24328	NC	3	97.0667	0.16722	66.8942	10	96.8578	0.258183	42.8313	4	87.8	0.510905	18.725	0	NC	NC	NC
46	-69.8506	-43.8935	1	NC	NC	NC	2	15.8	0.24328	NC	2	141.4	0.0393692	NC	10	96.8578	0.258183	42.8313	4	87.8	0.510905	18.725	0	NC	NC	NC
47	-68.5048	-43.8935	1	NC	NC	NC	2	15.8	0.24328	NC	2	141.4	0.0393692	NC	9	98.3111	0.258401	44.1196	5	80.6	0.48394	38.9391	0	NC	NC	NC
48	-67.159	-43.8935	1	NC	NC	NC	2	15.8	0.24328	NC	2	141.4	0.0393692	NC	8	99.8214	0.266637	36.735	5	80.6	0.48394	38.9391	0	NC	NC	NC
49	-65.8132	-43.8935	2	62.2	0.317758	NC	2	15.8	0.24328	NC	2	141.4	0.0393692	NC	7	99.6286	0.269161	38.7219	6	73.36	0.440929	54.0687	0	NC	NC	NC
50	-71.7924	-42.8898	2	165	0.428023	NC	2	15.8	0.24328	NC	3	97.0667	0.16722	66.8942	11	95.1527	0.294684	45.3596	6	82.9867	0.50867	35.4584	0	NC	NC	NC
51	-70.4605	-42.8898	1	NC	NC	NC	2	15.8	0.24328	NC	3	97.0667	0.16722	66.8942	10	96.8578	0.258183	42.8313	6	82.9867	0.50867	35.4584	0	NC	NC	NC
52	-69.1286	-42.8898	1	NC	NC	NC	2	15.8	0.24328	NC	2	141.4	0.0393692	NC	9	98.3111	0.258401	44.1196	5	80.6	0.48394	38.9391	0	NC	NC	NC
53	-67.7968	-42.8898	2	62.2	0.317758	NC	2	15.8	0.24328	NC	2	141.4	0.0393692	NC	9	98.3111	0.258401	44.1196	5	80.6	0.48394	38.9391	0	NC	NC	NC
54	-66.4649	-42.8898	2	62.2	0.317758	NC	2	15.8	0.24328	NC	2	141.4	0.0393692	NC	8	99.8214	0.266637	36.735	5	80.6	0.48394	38.9391	0	NC	NC	NC
55	-65.133	-42.8898	3	62.0667	0.212935	85.9135	2	15.8	0.24328	NC	2	141.4	0.0393692	NC	8	99.8214	0.266637	36.735	5	80.6	0.48394	38.9391	0	NC	NC	NC
56	-72.3993	-41.8921	4	144.9	0.271611	49.7597	1	NC	NC	NC	2	8.4	0.215228	NC	12	95.1527	0.288759	44.3572	4	89.7333	0.55537	25.5018	0	NC	NC	NC
57	-71.0806	-41.8921	4	144.9	0.271611	49.7597	2	15.8	0.24328	NC	3	97.0667	0.16722	66.8942	11	95.1527	0.294684	45.3596	7	77.4857	0.481652	46.8946	0	NC	NC	NC
58	-69.7619	-41.8921	2	62.2	0.319352	NC	2	15.8	0.24328	NC	2	141.4	0.0393692	NC	9	98.3111	0.258401	44.1196	7	77.4857	0.481494	46.8324	0	NC	NC	NC
59	-68.4433	-41.8921	3	62.0667	0.212935	85.9135	2	15.8	0.24328	NC	2	141.4	0.0393692	NC	9	98.3111	0.258401	44.1196	5	80.6	0.48394	38.9391	0	NC	NC	NC
60	-67.1246	-41.8921	3	62.0667	0.212935	85.9135	2	15.8	0.24328	NC	2	141.4	0.0393692	NC	9	98.3111	0.258401	44.1196	5	80.6	0.48394	38.9391	0	NC	NC	NC
61	-65.8059	-41.8921	3	62.0667	0.212935	85.9135	2	15.8	0.24328	NC	2	141.4	0.0393692	NC	8	99.8214	0.266637	36.735	5	80.6	0.48394	38.9391	0	NC	NC	NC
62	-73.0167	-40.9003	2	147.2	0.387314	NC	0	NC	NC	NC	2	8.4	0.215228	NC	9	92.35	0.317092	31.928	3	66.2667	0.288942	50.005	0	NC	NC	NC
63	-71.7106	-40.9003	4	144.9	0.271611	49.7597	2	15.8	0.24328	NC	3	97.0667	0.16722	66.8942	12	93.4848	0.288684	45.1014	8	79.1143	0.451279	37.6695	0	NC	NC	NC
64	-70.4044	-40.9003	6	128.827	0.262367	50.3063	2	15.8	0.24328	NC	3	97.0667	0.16722	66.8942	10	96.8578	0.258183	42.8313	9	67.7111	0.422276	55.7283	0	NC	NC	NC
65	-69.0983	-40.9003	4	77.5333	0.251166	55.1028	2	15.8	0.24328	NC	2	141.4	0.0393692	NC	9	98.3111	0.258401	44.1196	5	80.6	0.48394	38.9391	0	NC	NC	NC
66	-67.7922	-40.9003	4	77.5333	0.251166	55.1028	2	15.8	0.24328	NC	2	141.4	0.0393692	NC	9	98.3111	0.258401	44.1196	5	80.6	0.48394	38.9391	0	NC	NC	NC
67	-66.4861	-40.9003	4	77.5333	0.251166	55.1028	2	15.8	0.24328	NC	2	141.4	0.0393692	NC	9	98.3111	0.258401	44.1196	7	81.6667	0.511279	35.6398	0	NC	NC	NC
68	-65.1799	-40.9003	4	77.5333	0.251166	55.1028	3	48.3333	0.361028	28.2459	2	141.4	0.0393692	NC	8	99.8214	0.266637	36.735	6	82.9867	0.488863	39.3902	0	NC	NC	NC
69	-63.8738	-40.9003	4	77.5333	0.251166	55.1028	3	48.3333	0.361028	28.2459	1	NC	NC	NC	6	99.2933	0.290272	38.7473	4	87.6	0.394763	28.9222	0	NC	NC	NC
70	-72.35	-39.9139	4	144.9	0.271611	49.7597	1	NC	NC	NC	2	8.4	0.215228	NC	12	93.4848	0.288684	45.1014	7	80.8381	0.43897	40.9861	0	NC	NC	NC
71	-71.0558	-39.9139	5	138.54	0.298096	42.3041	2	15.8	0.24328	NC	3	97.0667	0.16722	66.8942	11	90.6073	0.286812	48.4376	11	82.4655	0.435424	36.5075	0	NC	NC	NC
72	-69.7616	-39.9139	5	112.52	0.245337	53.1538	2	15.8	0.24328	NC	2	141.4	0.0393692	NC	10	95.6844	0.252581	43.0692	6	73.36	0.441025	54.0661	0	NC	NC	NC
73	-68.4674	-39.9139	4	77.5333	0.251166	55.1028	2	15.8	0.24328	NC	2	141.4	0.0393692	NC	9	98.3111	0.258401	44.1196	6	82.9867	0.488863	39.3902	0	NC	NC	NC
74	-67.1732	-39.9139	4	77.5333	0.251166	55.1028	2	15.8	0.24328	NC	2	141.4	0.0393692	NC	9	98.3111	0.258401	44.1196	6	82.9867	0.488863	39.3902	0	NC	NC	NC
75	-65.879	-39.9139	4	77.5333	0.251166	55.1028	3	48.3333	0.361028	28.2459	2	141.4	0.0393692	NC	9	98.3111	0.258401	44.1196	6	82.9867	0.488863	39.3902	0	NC	NC	NC
76	-64.5848	-39.9139	4	77.5333	0.251166	55.1028	3	48.3333	0.361028	28.2459	1	NC	NC	NC	7	98.7714	0.278298	36.4273	6	82.9867	0.488863	39.3902	0	NC	NC	NC
77	-63.2906	-39.9139	4	77.5333	0.251166	55.1028	3	48.3333	0.361028	28.2459	1	NC	NC	NC	5	88.3	0.282625	47.4294	4	87.6	0.394763	28.9222	0	NC	NC	NC
78	-72.9987	-38.9329	2	147.2	0.387314	NC	0	NC	NC	NC	2	8.4	0.215228	NC	9	92.35	0.317092	31.928	6	76.8933	0.413349	46.0758	0	NC	NC	NC
79	-71.7158	-38.9329	5	138.54	0.298096	42.3041	2	15.8	0.24328	NC	3	97.0667	0.16722	66.8942	12	93.4848	0.288684	45.1014	8	80.6214	0.460197	42.23	0	NC	NC	NC
80	-70.433	-38.9329	6	128.827	0.262367	50.3063	2	15.8	0.24328	NC	3	97.0667	0.16722	66.8942	10	92.8533	0.245705	44.8875	9	86.2944	0.487094	33.1579	0	NC	NC	NC
81	-69.1501	-38.9329	4	77.5333	0.251166	55.1028	2	15.8	0.24328	NC	2	141.4	0.0393692	NC	10	95.6844	0.252581	43.0692	5	87.76	0.485151	30.7305	0	NC	NC	NC
82	-67.8673	-38.9329	5	88.6	0.311152	43.3927	2	15.8	0.24328	NC	2	141.4	0.0393692	NC	12	96.2545	0.251391	39.4089	5	87.76	0.485151	30.7305	0	NC	NC	NC
83	-66.5844	-38.9329	5	88.6	0.311152	43.3927	4	94.6667	0.368104	22.9378	1	NC	NC	NC	10	97.4311	0.262348	40.522	5	87.76	0.485151	30.7305	0	NC	NC	NC
84	-65.3016	-38.9329	5	88.6	0.311152	43.3927	4	94.6667	0.368104	22.9378	2	141.4	0.061784	NC	9	97.5444	0.266541	43.4214	6	83.8533	0.495905	28.8824	0	NC	NC	NC
85	-64.0187	-38.9329	5	88.6	0.311152	43.3927	4	94.6667	0.368104	22.9378	2	141.4	0.061784	NC	7	90.8286	0.229755	31.4498	6	83.8533	0.495905	28.8824	0	NC	NC	NC
86	-62.7359	-38.9329	6	86.9867	0.296938	38.6513	4	94.6667	0.368104	22.9378	2	141.4	0.061784	NC	5	94.78	0.216585	39.9259	8	78.95	0.492217	31.7262	0	NC	NC	NC
87	-61.453	-38.9329	6	86.9867	0.296938	38.6513	3	48.3333	0.361028	28.2459	2	141.4	0.061784	NC	5	94.78	0.216585	39.9259	7	76.0286	0.503544	31.9549	0	NC	NC	NC
88	-72.3843	-37.9569	2	147.2	0.387314	NC	1	NC	NC	NC	2	8.4	0.215228	NC	9	93.7222	0.301786	38.8132	5	84.52	0.465554	33.0456	0	NC	NC	NC
89	-71.1123	-37.9569	5	138.54	0.298096	42.3041	2	15.8	0.24328	NC	3	97.0667	0.16722	66.8942	11	90.6073	0.286812	48.4376	9	82.3778	0.467124	42.8786	0	NC	NC	NC
90	-69.8402	-37.9569	5	112.52	0.245337	53.1538	2	15.8	0.24328	NC	2	141.4	0.0393692	NC	10	95.6844	0.252581	43.0692	8	84.7	0.492581	36.5385	0	NC	NC	NC
91	-68.5681	-37.9569	5	88.6	0.311152	43.3927	3	99.2667	0.327806	34.1802	2	141.4	0.0393692	NC	11	97.2073	0.254119	41.5858	5	87.76	0.485151	30.7305	0	NC	NC	NC
92	-67.2961	-37.9569	5	88.6	0.311152	43.3927	4	94.6667	0.368104	22.9378	1	NC	NC	NC	10	96.9022	0.222631	39.7348	6	89.04	0.524404	27.9636	0	NC	NC	NC
93	-66.024	-37.9569	5	88.6	0.311152	43.3927	4	94.6667	0.368104	22.9378	2	141.4	0.061784	NC	9	97.5444	0.22719	41.4803	7	81.5714	0.48775	36.517	0	NC	NC	NC
94	-64.752	-37.9569	5	88.6	0.311152	43.3927	4	94.6667	0.368104	22.9378	2	141.4	0.061784	NC	8	95.7857	0.227543	43.7209	8	77.9786	0.466077	45.345	0	NC	NC	NC
95	-63.4799	-37.9569	6	86.9867	0.296938	38.6513	4	94.6667	0.368104	22.9378	2	141.4	0.061784	NC	6	85.72	0.222657	32.5597	9	76.9167	0.477828	38.3917	0	NC	NC	NC
96	-62.2078	-37.9569	6	86.9867	0.296938	38.6513	5	94.78	0.327977	31.0833	2	141.4	0.061784	NC	6	85.72	0.222657	32.5597	8	78.95	0.49233	31.7515	0	NC	NC	NC
97	-60.9358	-37.9569	4	89.3667	0.332975	27.8117	4	63.9667	0.311501	37.6703	2	141.4	0.061784	NC	5	94.78	0.216585	39.9259	9	76.9167	0.477758	38.3566	0	NC	NC	NC
98	-59.6637	-37.9569	4	89.3667	0.332975	27.8117	4	63.9667	0.311501	37.6703	1	NC	NC	NC	3	94.4667	0.271782	14.6716	7	81.5714	0.547247	39.9284	0	NC	NC	NC
99	-58.3917	-37.9569	4	89.3667	0.332975	27.8117	3	74.6	0.305504	52.8066	1	NC	NC	NC	3	94.4667	0.271782	14.6716	7	81.5714	0.547247	39.9284	0	NC	NC	NC
100	-73.0611	-36.9858	2	147.2	0.387314	NC	0	NC	NC	NC	2	8.4	0.215228	NC	7	100.8	0.304948	35.5171	3	93.0667	0.427716	27.4112	0	NC	NC	NC
101	-71.7993	-36.9858	5	138.54	0.298096	42.3041	1	NC	NC	NC	2	8.4	0.215228	NC	9	98.3111	0.29531	44.6426	4	92.1	0.518476	23.9767	0	NC	NC	NC
102	-70.5375	-36.9858	6	128.827	0.262367	50.3063	3	99.2667	0.327806	34.1802	3	97.0667	0.16722	66.8942	7	100.714	0.227328	36.8586	8	82.3786	0.47773	44.2014	0	NC	NC	NC
103	-69.2758	-36.9858	4	77.5333	0.251166	55.1028	3	99.2667	0.327806	34.1802	2	141.4	0.0393692	NC	9	97.65	0.218978	44.115	7	81.6667	0.511324	35.6671	0	NC	NC	NC
104	-68.014	-36.9858	5	88.6	0.311152	43.3927	4	94.6667	0.368104	22.9378	1	NC	NC	NC	10	96.9022	0.222631	39.7348	7	82.2667	0.515172	28.094	0	NC	NC	NC
105	-66.7522	-36.9858	5	88.6	0.311152	43.3927	4	94.6667	0.368104	22.9378	2	141.4	0.061784	NC	9	97.5444	0.22719	41.4803	7	86.0667	0.518259	27.0495	0	NC	NC	NC
106	-65.4904	-36.9858	5	88.6	0.311152	43.3927	5	94.78	0.327977	31.0833	2	141.4	0.061784	NC	9	97.5444	0.22719	41.4803	7	81.5714	0.48775	36.517	0	NC	NC	NC
107	-64.2286	-36.9858	5	88.6	0.311152	43.3927	5	94.78	0.327977	31.0833	2	141.4	0.061784	NC	8	96.0286	0.231618	31.2246	9	74.1389	0.445825	49.9893	0	NC	NC	NC
108	-62.9669	-36.9858	6	86.9867	0.296938	38.6513	5	94.78	0.327977	31.0833	2	141.4	0.061784	NC	6	85.72	0.222657	32.5597	6	82.9867	0.482466	36.999	0	NC	NC	NC
109	-61.7051	-36.9858	5	88.92	0.293526	44.4884	4	63.9667	0.311501	37.6703	2	141.4	0.061784	NC	6	85.72	0.222657	32.5597	6	82.9867	0.482466	36.999	0	NC	NC	NC
110	-60.4433	-36.9858	4	89.3667	0.332975	27.8117	4	63.9667	0.311501	37.6703	1	NC	NC	NC	6	85.72	0.222657	32.5597	6	82.9867	0.482466	36.999	0	NC	NC	NC
111	-59.1815	-36.9858	4	89.3667	0.332975	27.8117	5	55.92	0.269975	52.6009	1	NC	NC	NC	4	75.7333	0.215925	50.296	5	87.76	0.555989	31.6872	0	NC	NC	NC
112	-57.9197	-36.9858	4	89.3667	0.332975	27.8117	4	63.9	0.244053	71.8976	1	NC	NC	NC	3	122.2	0.334652	17.4447	6	83.8533	0.555707	34.6971	0	NC	NC	NC
113	-72.494	-36.0193	3	159.067	0.289085	48.5283	0	NC	NC	NC	1	NC	NC	NC	7	100.8	0.304948	35.5171	4	92.7	0.402962	23.8247	0	NC	NC	NC
114	-71.242	-36.0193	6	125.973	0.266188	47.7001	2	15.8	0.24328	NC	2	141.4	0.247064	NC	9	98.3111	0.29531	44.6426	5	91.36	0.493442	27.359	0	NC	NC	NC
115	-69.9901	-36.0193	4	77.5333	0.251166	55.1028	3	99.2667	0.327806	34.1802	1	NC	NC	NC	7	100.714	0.227328	36.8586	8	84.15	0.501131	33.8254	0	NC	NC	NC
116	-68.7381	-36.0193	5	88.6	0.311152	43.3927	4	94.6667	0.368104	22.9378	1	NC	NC	NC	8	96.8	0.236292	36.8531	8	81.1	0.511859	33.9179	0	NC	NC	NC
117	-67.4861	-36.0193	5	88.6	0.311152	43.3927	5	94.78	0.327977	31.0833	1	NC	NC	NC	9	97.5444	0.22719	41.4803	7	81.5714	0.48775	36.517	0	NC	NC	NC
118	-66.2341	-36.0193	5	88.6	0.311152	43.3927	5	94.78	0.327977	31.0833	3	139.467	0.189985	59.382	9	97.5444	0.22719	41.4803	7	81.5714	0.48775	36.517	0	NC	NC	NC
119	-64.9821	-36.0193	5	88.6	0.311152	43.3927	6	84.28	0.291792	43.1906	2	141.4	0.061784	NC	9	97.5444	0.22719	41.4803	5	87.76	0.485151	30.7305	0	NC	NC	NC
120	-63.7301	-36.0193	6	86.9867	0.296938	38.6513	6	84.28	0.291792	43.1906	2	141.4	0.061784	NC	7	93.0571	0.223862	32.4712	7	77.4857	0.465498	46.2191	0	NC	NC	NC
121	-62.4781	-36.0193	5	88.92	0.293526	44.4884	5	55.92	0.269975	52.6009	1	NC	NC	NC	7	93.0571	0.223862	32.4712	6	82.9867	0.482466	36.999	0	NC	NC	NC
122	-61.2262	-36.0193	5	88.92	0.293526	44.4884	5	55.92	0.269975	52.6009	1	NC	NC	NC	6	99.9867	0.248662	18.1759	6	82.9867	0.482466	36.999	0	NC	NC	NC
123	-59.9742	-36.0193	4	89.3667	0.332975	27.8117	5	55.92	0.269975	52.6009	1	NC	NC	NC	6	99.2933	0.20501	37.1427	6	87.7333	0.526378	33.3273	0	NC	NC	NC
124	-58.7222	-36.0193	4	89.3667	0.332975	27.8117	4	63.9	0.244053	71.8976	1	NC	NC	NC	5	104.94	0.246953	45.1574	5	87.76	0.555989	31.6872	0	NC	NC	NC
125	-57.4702	-36.0193	4	89.3667	0.332975	27.8117	5	55.92	0.224599	72.1685	1	NC	NC	NC	3	122.2	0.334652	17.4447	5	87.76	0.555989	31.6872	0	NC	NC	NC
126	-71.9537	-35.0572	2	93	0.116988	NC	0	NC	NC	NC	1	NC	NC	NC	7	100.8	0.304948	35.5171	5	67.66	0.33845	43.1465	0	NC	NC	NC
127	-70.711	-35.0572	4	70.4	0.248108	46.8073	2	15.8	0.24328	NC	1	NC	NC	NC	9	98.3111	0.29531	44.6426	7	87.5524	0.451345	33.6531	0	NC	NC	NC
128	-69.4684	-35.0572	4	77.5333	0.251166	55.1028	5	80.48	0.324006	36.3449	1	NC	NC	NC	7	100.714	0.227328	36.8586	10	85.0667	0.520246	31.1316	0	NC	NC	NC
129	-68.2257	-35.0572	4	77.5333	0.251166	55.1028	6	84.28	0.291792	43.1906	1	NC	NC	NC	9	97.9389	0.236985	33.4368	8	84.0786	0.503271	33.3177	0	NC	NC	NC
130	-66.9831	-35.0572	4	77.5333	0.251166	55.1028	6	84.28	0.291792	43.1906	3	139.467	0.189985	59.382	8	100.129	0.246481	33.005	7	81.5714	0.48775	36.517	0	NC	NC	NC
131	-65.7404	-35.0572	5	88.6	0.311152	43.3927	6	84.28	0.291792	43.1906	2	135.6	0.234059	NC	9	97.5444	0.22719	41.4803	7	81.5714	0.48775	36.517	0	NC	NC	NC
132	-64.4978	-35.0572	5	88.6	0.311152	43.3927	6	84.28	0.291792	43.1906	1	NC	NC	NC	9	97.5444	0.22719	41.4803	6	83.8533	0.50614	28.1967	0	NC	NC	NC
133	-63.2551	-35.0572	6	86.9867	0.296938	38.6513	5	55.92	0.269975	52.6009	1	NC	NC	NC	8	95.1429	0.214119	44.0844	5	87.76	0.48752	32.5572	0	NC	NC	NC
134	-62.0124	-35.0572	5	88.92	0.293526	44.4884	5	55.92	0.269975	52.6009	1	NC	NC	NC	7	93.0571	0.223862	32.4712	4	87.6	0.401854	35.467	0	NC	NC	NC
135	-60.7698	-35.0572	4	89.3667	0.332975	27.8117	4	63.9	0.244053	71.8976	2	8.4	0.175527	NC	5	106.48	0.234943	18.9767	5	87.76	0.469876	31.0545	0	NC	NC	NC
136	-59.5271	-35.0572	5	90.64	0.377109	25.7708	5	55.92	0.224599	72.1685	2	8.4	0.175527	NC	7	98.7714	0.241381	36.7333	6	87.7333	0.526378	33.3273	0	NC	NC	NC
137	-58.2845	-35.0572	4	89.3667	0.332975	27.8117	6	58.28	0.26283	54.2169	2	8.4	0.175527	NC	6	100.493	0.237291	42.6956	5	87.76	0.555989	31.6872	0	NC	NC	NC
138	-71.4387	-34.0994	2	93	0.116988	NC	1	NC	NC	NC	1	NC	NC	NC	9	96.6611	0.271102	42.9859	6	75.8133	0.343712	40.2838	0	NC	NC	NC
139	-70.2049	-34.0994	4	77.5333	0.251166	55.1028	4	99.6667	0.279981	38.2469	1	NC	NC	NC	9	96.6111	0.215459	41.1252	11	88.2473	0.456119	32.8305	0	NC	NC	NC
140	-68.9711	-34.0994	4	77.5333	0.251166	55.1028	6	84.28	0.291792	43.1906	1	NC	NC	NC	9	97.5556	0.229787	33.2741	10	81.1911	0.499045	38.4707	0	NC	NC	NC
141	-67.7374	-34.0994	4	77.5333	0.251166	55.1028	6	84.28	0.291792	43.1906	3	139.467	0.193225	49.0248	9	97.9389	0.236985	33.4368	8	84.0786	0.503271	33.3177	0	NC	NC	NC
142	-66.5036	-34.0994	4	77.5333	0.251166	55.1028	6	84.28	0.291792	43.1906	2	135.6	0.0890129	NC	9	97.5444	0.22719	41.4803	8	81.6214	0.465347	38.6197	0	NC	NC	NC
143	-65.2699	-34.0994	5	88.6	0.311152	43.3927	6	84.28	0.291792	43.1906	3	93.2	0.162971	44.5268	9	97.5444	0.22719	41.4803	8	81.6214	0.465347	38.6197	0	NC	NC	NC
144	-64.0361	-34.0994	4	93.9	0.292632	59.7921	6	84.28	0.291792	43.1906	1	NC	NC	NC	9	97.5444	0.22719	41.4803	6	83.8533	0.50614	28.1967	0	NC	NC	NC
145	-62.8023	-34.0994	5	88.92	0.293526	44.4884	5	55.92	0.269975	52.6009	1	NC	NC	NC	8	95.1429	0.214119	44.0844	5	87.76	0.48752	32.5572	0	NC	NC	NC
146	-61.5686	-34.0994	5	88.92	0.293526	44.4884	5	55.92	0.224599	72.1685	2	8.4	0.175527	NC	7	93.0571	0.223862	32.4712	4	87.6	0.401854	35.467	0	NC	NC	NC
147	-60.3348	-34.0994	6	89.2267	0.337329	38.0538	5	55.92	0.224599	72.1685	2	8.4	0.175527	NC	7	101.067	0.249224	29.1194	5	87.6	0.476079	36.6267	0	NC	NC	NC
148	-59.1011	-34.0994	6	89.2267	0.337329	38.0538	7	61.6	0.240103	62.8619	2	8.4	0.175527	NC	7	101.067	0.249224	29.1194	7	77.4857	0.540318	51.6035	0	NC	NC	NC
149	-57.8673	-34.0994	6	89.2267	0.337329	38.0538	7	61.6	0.240103	62.8619	2	8.4	0.175527	NC	7	100.333	0.233394	39.0798	6	82.9867	0.572367	41.4351	0	NC	NC	NC
150	-56.6335	-34.0994	3	81.6667	0.352552	32.0446	4	67.4	0.203234	69.5132	2	8.4	0.175527	NC	9	96.8611	0.308644	40.9583	5	80.6	0.587596	45.6988	0	NC	NC	NC
151	-55.3998	-34.0994	3	81.6667	0.352552	32.0446	4	67.4	0.203234	69.5132	2	8.4	0.175527	NC	10	96.2267	0.301671	41.5505	5	81.94	0.594432	41.3553	0	NC	NC	NC
152	-54.166	-34.0994	4	86.0667	0.434221	37.2865	4	100.6	0.275594	79.1358	2	8.4	0.175527	NC	13	94.5615	0.304853	37.003	6	79.1067	0.566598	47.0906	0	NC	NC	NC
153	-70.9477	-33.1456	4	70.4	0.248108	46.8073	1	NC	NC	NC	1	NC	NC	NC	10	93.0578	0.264659	45.7366	7	80.2571	0.35371	37.1112	0	NC	NC	NC
154	-69.7224	-33.1456	4	77.5333	0.251166	55.1028	5	84.98	0.236457	50.5782	1	NC	NC	NC	10	93.9156	0.212007	36.9168	14	87.6813	0.485402	32.8853	0	NC	NC	NC
155	-68.4971	-33.1456	4	77.5333	0.251166	55.1028	6	84.28	0.291792	43.1906	2	141.4	0.274111	NC	9	97.9389	0.236985	33.4368	9	78.5889	0.495762	41.2184	0	NC	NC	NC
156	-67.2718	-33.1456	4	77.5333	0.251166	55.1028	6	84.28	0.291792	43.1906	3	139.467	0.193225	49.0248	8	100.129	0.246481	33.005	9	83.8389	0.480731	35.4992	0	NC	NC	NC
157	-66.0466	-33.1456	4	77.5333	0.251166	55.1028	6	84.28	0.291792	43.1906	3	93.2	0.162971	44.5268	9	97.5444	0.22719	41.4803	8	81.6214	0.465347	38.6197	0	NC	NC	NC
158	-64.8213	-33.1456	4	93.9	0.292632	59.7921	6	84.28	0.291792	43.1906	3	93.2	0.162971	44.5268	10	96.9022	0.222631	39.7348	7	82.9619	0.471367	33.8206	0	NC	NC	NC
159	-63.596	-33.1456	3	101.133	0.372295	34.5817	5	55.92	0.269975	52.6009	1	NC	NC	NC	9	97.5444	0.22719	41.4803	6	84.96	0.466809	32.3561	0	NC	NC	NC
160	-62.3707	-33.1456	4	89.3667	0.332228	27.9399	5	55.92	0.224599	72.1685	2	8.4	0.175527	NC	9	97.7	0.214647	41.3973	5	83.44	0.421019	33.1181	0	NC	NC	NC
161	-61.1454	-33.1456	3	73.5333	0.270173	13.3203	6	59.9333	0.199693	80.9472	2	8.4	0.175527	NC	7	101.067	0.249224	29.1194	5	87.6	0.476079	36.6267	0	NC	NC	NC
162	-59.9202	-33.1456	6	89.2267	0.337329	38.0538	6	59.9333	0.199693	80.9472	2	8.4	0.175527	NC	7	101.067	0.249224	29.1194	5	87.76	0.582385	32.5758	0	NC	NC	NC
163	-58.6949	-33.1456	6	89.2267	0.337329	38.0538	6	64.9333	0.261303	57.2795	2	8.4	0.175527	NC	9	97.5278	0.281215	43.2263	7	77.4857	0.540318	51.6035	0	NC	NC	NC
164	-57.4696	-33.1456	4	89.3667	0.413233	24.026	4	67.4	0.203234	69.5132	2	8.4	0.175527	NC	8	96.0929	0.287606	44.457	6	73.36	0.528613	59.6758	0	NC	NC	NC
165	-56.2443	-33.1456	3	81.6667	0.352552	32.0446	4	67.4	0.203234	69.5132	2	8.4	0.175527	NC	10	96.2267	0.301671	41.5505	5	87.76	0.655194	27.3311	0	NC	NC	NC
166	-55.019	-33.1456	3	81.6667	0.352552	32.0446	4	67.4	0.203234	69.5132	2	8.4	0.175527	NC	10	96.2267	0.301671	41.5505	5	87.76	0.655194	27.3311	0	NC	NC	NC
167	-53.7938	-33.1456	4	86.0667	0.434221	37.2865	5	96.84	0.320997	58.3917	4	72	0.208962	39.0086	13	94.5615	0.304853	37.003	9	82.7056	0.591262	36.6344	0	NC	NC	NC
168	-70.4796	-32.1958	4	70.4	0.248108	46.8073	2	141	0.454896	NC	2	21	0.0730296	NC	9	96.6611	0.269705	45.3816	9	87.3389	0.42978	40.0532	0	NC	NC	NC
169	-69.2624	-32.1958	4	77.5333	0.251166	55.1028	5	84.98	0.236457	50.5782	1	NC	NC	NC	10	93.9156	0.212007	36.9168	10	81.1911	0.507873	34.0203	0	NC	NC	NC
170	-68.0452	-32.1958	4	77.5333	0.251166	55.1028	6	84.28	0.291792	43.1906	3	139.467	0.193225	49.0248	10	98.2844	0.238874	31.0255	9	83.8389	0.470404	36.6541	0	NC	NC	NC
171	-66.828	-32.1958	4	77.5333	0.251166	55.1028	6	84.28	0.291792	43.1906	3	139.467	0.193225	49.0248	10	98.2756	0.2296	38.2978	9	82.9722	0.475209	36.3884	0	NC	NC	NC
172	-65.6108	-32.1958	3	82.6	0.154942	85.6558	6	84.28	0.291792	43.1906	3	93.2	0.162971	44.5268	11	97.8982	0.225311	36.9731	8	81.6214	0.465347	38.6197	0	NC	NC	NC
173	-64.3936	-32.1958	4	93.9	0.292632	59.7921	6	84.28	0.291792	43.1906	2	135.6	0.234059	NC	11	97.8982	0.225311	36.9731	7	82.9619	0.471367	33.8206	0	NC	NC	NC
174	-63.1764	-32.1958	3	101.133	0.372295	34.5817	5	55.92	0.269975	52.6009	2	8.4	0.175527	NC	9	96.1611	0.218314	40.1053	6	84.96	0.466809	32.3561	0	NC	NC	NC
175	-61.9592	-32.1958	3	81.6667	0.352552	32.0446	6	59.9333	0.199693	80.9472	2	8.4	0.175527	NC	11	97.4545	0.240622	37.8165	6	84.8267	0.495813	38.0961	0	NC	NC	NC
176	-60.742	-32.1958	3	73.5333	0.270173	13.3203	6	59.9333	0.199693	80.9472	2	8.4	0.175527	NC	9	99.6667	0.24561	27.6238	4	87.6	0.510361	35.8038	0	NC	NC	NC
177	-59.5248	-32.1958	4	80.9333	0.350978	29.3602	5	64.4	0.222525	77.0532	2	8.4	0.175527	NC	8	100.143	0.244575	27.5833	6	82.9867	0.572223	41.3986	0	NC	NC	NC
178	-58.3076	-32.1958	5	90.64	0.376654	25.8931	6	64.9333	0.261303	57.2795	2	8.4	0.175527	NC	10	96.3822	0.275517	42.3371	8	80.0571	0.569035	44.7777	0	NC	NC	NC
179	-57.0904	-32.1958	3	81.6667	0.352552	32.0446	4	67.4	0.203234	69.5132	3	8.4	0.148392	26.2234	10	96.76	0.290981	40.5475	6	82.9867	0.610926	38.599	0	NC	NC	NC
180	-55.8732	-32.1958	3	81.6667	0.352552	32.0446	4	67.4	0.203234	69.5132	3	8.4	0.148392	26.2234	12	95.5606	0.315881	36.1532	5	87.76	0.655194	27.3311	0	NC	NC	NC
181	-54.656	-32.1958	4	86.0667	0.434221	37.2865	5	96.84	0.320997	58.3917	4	72	0.208962	39.0086	14	94.0835	0.315015	35.4501	8	83.7929	0.60319	33.8253	0	NC	NC	NC
182	-53.4388	-32.1958	5	80.12	0.431384	34.4892	6	104.36	0.31625	47.9053	5	88.44	0.190108	39.0012	14	94.0835	0.315015	35.4501	9	82.8167	0.58252	37.7646	0	NC	NC	NC
183	-52.2216	-32.1958	4	86.5	0.482534	30.5132	6	104.36	0.31625	47.9053	6	78.1867	0.172842	40.1523	11	97.1309	0.28599	34.0175	9	82.7056	0.591561	36.5118	1	NC	NC	NC
184	-71.2428	-31.2496	1	NC	NC	NC	0	NC	NC	NC	1	NC	NC	NC	8	99.5143	0.27463	42.7786	7	84.6381	0.376629	29.2654	0	NC	NC	NC
185	-70.0333	-31.2496	3	82.6	0.154942	85.6558	2	141	0.454896	NC	2	21	0.0730296	NC	9	96.6611	0.269705	45.3816	10	85.88	0.474584	33.5139	0	NC	NC	NC
186	-68.8238	-31.2496	3	82.6	0.154942	85.6558	5	84.98	0.236457	50.5782	2	141.4	0.274111	NC	8	100.129	0.232203	32.5554	10	81.7911	0.524478	29.1764	0	NC	NC	NC
187	-67.6143	-31.2496	3	82.6	0.154942	85.6558	6	84.28	0.291792	43.1906	3	139.467	0.193225	49.0248	10	98.2844	0.238874	31.0255	10	86.9556	0.486977	31.7095	0	NC	NC	NC
188	-66.4048	-31.2496	3	82.6	0.154942	85.6558	6	84.28	0.291792	43.1906	2	135.6	0.0890129	NC	10	98.2756	0.2296	38.2978	8	84.1357	0.476395	32.6701	0	NC	NC	NC
189	-65.1953	-31.2496	3	82.6	0.154942	85.6558	6	84.28	0.291792	43.1906	3	93.2	0.162971	44.5268	11	97.8982	0.225311	36.9731	9	78.9944	0.448985	45.2286	0	NC	NC	NC
190	-63.9858	-31.2496	4	93.9	0.292632	59.7921	5	55.92	0.269975	52.6009	3	93.2	0.195301	17.1879	11	97.8982	0.225311	36.9731	9	82.9722	0.523183	40.6645	0	NC	NC	NC
191	-62.7763	-31.2496	3	101.133	0.372295	34.5817	6	59.9333	0.199693	80.9472	2	8.4	0.175527	NC	10	95.1289	0.243874	38.9796	6	87.7333	0.542163	34.4652	0	NC	NC	NC
192	-61.5669	-31.2496	3	81.6667	0.352552	32.0446	6	59.9333	0.199693	80.9472	3	8.4	0.175557	16.9715	11	97.1091	0.228996	38.1668	4	87.6	0.510361	35.8038	0	NC	NC	NC
193	-60.3574	-31.2496	3	73.5333	0.270173	13.3203	6	59.9333	0.199693	80.9472	3	8.4	0.175557	16.9715	9	99.6667	0.24561	27.6238	4	87.6	0.510361	35.8038	0	NC	NC	NC
194	-59.1479	-31.2496	4	80.9333	0.350978	29.3602	5	64.4	0.222525	77.0532	4	72	0.214157	34.3825	9	99.6667	0.24561	27.6238	6	82.9867	0.572223	41.3986	0	NC	NC	NC
195	-57.9384	-31.2496	5	90.64	0.376654	25.8931	5	66.98	0.284931	52.814	4	72	0.214157	34.3825	13	95.3282	0.289141	38.3242	8	80.0571	0.569035	44.7777	0	NC	NC	NC
196	-56.7289	-31.2496	4	86.0667	0.434221	37.2865	4	67.4	0.203234	69.5132	3	8.4	0.148392	26.2234	13	94.8436	0.297569	39.5087	6	87.7333	0.6333	28.4081	0	NC	NC	NC
197	-55.5194	-31.2496	4	86.0667	0.434221	37.2865	6	104.36	0.31625	47.9053	5	88.44	0.190108	39.0012	16	94.695	0.306029	35.1258	6	87.7333	0.6333	28.4081	0	NC	NC	NC
198	-54.3099	-31.2496	5	80.12	0.431384	34.4892	6	104.36	0.31625	47.9053	5	88.44	0.190108	39.0012	15	95.2438	0.312347	34.6959	8	83.5143	0.604976	35.0016	0	NC	NC	NC
199	-53.1004	-31.2496	5	80.12	0.431384	34.4892	6	104.36	0.31625	47.9053	6	78.1867	0.172842	40.1523	12	97.4	0.285952	32.5661	8	83.7929	0.603422	33.6735	1	NC	NC	NC
200	-51.891	-31.2496	4	86.5	0.482534	30.5132	6	104.36	0.31625	47.9053	6	78.1867	0.172842	40.1523	11	97.1309	0.28599	34.0175	8	83.7929	0.603422	33.6735	1	NC	NC	NC
201	-70.8099	-30.3071	1	NC	NC	NC	0	NC	NC	NC	1	NC	NC	NC	8	99.5143	0.27463	42.7786	7	84.6381	0.376629	29.2654	0	NC	NC	NC
202	-69.6078	-30.3071	3	82.6	0.154942	85.6558	2	141	0.454896	NC	2	21	0.0730296	NC	8	94.0071	0.270887	49.4567	10	84.4889	0.49935	29.8262	0	NC	NC	NC
203	-68.4056	-30.3071	3	82.6	0.154942	85.6558	5	84.98	0.236457	50.5782	2	141.4	0.274111	NC	9	97.9389	0.236985	33.4368	12	84.3788	0.50839	30.3819	0	NC	NC	NC
204	-67.2035	-30.3071	3	82.6	0.154942	85.6558	6	84.28	0.291792	43.1906	3	139.467	0.193225	49.0248	11	97.8982	0.225311	36.9731	11	85.9527	0.488046	33.7887	0	NC	NC	NC
205	-66.0013	-30.3071	3	82.6	0.154942	85.6558	7	94.8381	0.288229	45.4327	4	117.3	0.17356	48.4262	10	98.2756	0.2296	38.2978	8	84.1357	0.476395	32.6701	0	NC	NC	NC
206	-64.7992	-30.3071	3	82.6	0.154942	85.6558	7	94.8381	0.288229	45.4327	3	93.2	0.162971	44.5268	11	97.8982	0.225311	36.9731	8	81.6214	0.465396	38.6308	0	NC	NC	NC
207	-63.5971	-30.3071	4	93.9	0.292632	59.7921	6	50.0267	0.252747	55.7238	3	8.4	0.175557	16.9715	12	96.4333	0.223239	35.6905	8	84.1357	0.528204	37.0222	0	NC	NC	NC
208	-62.3949	-30.3071	3	101.133	0.373258	34.3165	6	59.9333	0.199693	80.9472	3	8.4	0.175557	16.9715	12	96.103	0.236934	36.7413	6	83.8533	0.56983	36.0239	0	NC	NC	NC
209	-61.1928	-30.3071	3	81.6667	0.352552	32.0446	6	59.9333	0.199693	80.9472	3	8.4	0.175557	16.9715	9	99.6667	0.24561	27.6238	4	87.6	0.510361	35.8038	0	NC	NC	NC
210	-59.9906	-30.3071	3	73.5333	0.270173	13.3203	5	64.4	0.222525	77.0532	3	8.4	0.175557	16.9715	9	99.6667	0.24561	27.6238	4	87.6	0.510361	35.8038	0	NC	NC	NC
211	-58.7885	-30.3071	4	80.9333	0.350978	29.3602	4	67.4	0.248103	76.3849	4	72	0.214157	34.3825	13	93.6333	0.302444	34.9977	6	82.9867	0.572223	41.3986	1	NC	NC	NC
212	-57.5864	-30.3071	6	92.5467	0.433628	31.361	8	96.6786	0.372616	37.9773	5	58.48	0.184547	40.1135	16	92.605	0.301572	35.9912	8	85.1857	0.593112	34.2029	1	NC	NC	NC
213	-56.3842	-30.3071	4	86.0667	0.434221	37.2865	6	104.36	0.31625	47.9053	5	88.44	0.190108	39.0012	16	95.105	0.291808	36.6316	6	87.7333	0.6333	28.4081	1	NC	NC	NC
214	-55.1821	-30.3071	5	80.12	0.431384	34.4892	6	104.36	0.31625	47.9053	5	88.44	0.190108	39.0012	14	95.433	0.271094	33.2944	7	84.5714	0.609634	35.6773	1	NC	NC	NC
215	-53.9799	-30.3071	5	80.12	0.431384	34.4892	6	104.36	0.31625	47.9053	6	78.1867	0.172842	40.1523	14	95.433	0.271094	33.2944	7	85.2762	0.634804	27.6021	1	NC	NC	NC
216	-52.7778	-30.3071	5	80.12	0.431384	34.4892	6	104.36	0.31625	47.9053	6	78.1867	0.172842	40.1523	14	95.433	0.271094	33.2944	8	83.7929	0.603422	33.6735	1	NC	NC	NC
217	-51.5757	-30.3071	6	82.5867	0.436643	41.0586	7	97.5905	0.284774	56.0023	6	78.1867	0.172842	40.1523	13	96.8846	0.277527	33.048	9	84.65	0.578247	35.9215	1	NC	NC	NC
218	-70.3972	-29.3679	3	68.3333	0.154877	43.3046	0	NC	NC	NC	2	21	0.0730296	NC	9	96.6611	0.269705	45.3816	7	88.2286	0.474415	33.4235	0	NC	NC	NC
219	-69.2021	-29.3679	3	82.6	0.154942	85.6558	3	99.2667	0.334733	31.1869	2	21	0.0730296	NC	7	91.4571	0.205656	35.9874	10	83.3467	0.504125	28.2124	0	NC	NC	NC
220	-68.007	-29.3679	3	82.6	0.154942	85.6558	5	84.98	0.236457	50.5782	3	139.467	0.186922	69.3701	10	96.3467	0.203409	45.8975	12	85.5091	0.500955	30.7274	0	NC	NC	NC
221	-66.8118	-29.3679	3	82.6	0.154942	85.6558	6	84.28	0.291792	43.1906	4	117.3	0.175162	53.1071	11	97.8982	0.225311	36.9731	12	84.197	0.481417	37.5355	0	NC	NC	NC
222	-65.6167	-29.3679	3	82.6	0.154942	85.6558	7	94.8381	0.288229	45.4327	4	117.3	0.17356	48.4262	11	98.1018	0.226965	36.8555	9	82.9722	0.475311	36.3988	0	NC	NC	NC
223	-64.4216	-29.3679	3	82.6	0.154942	85.6558	6	84.28	0.252946	54.8703	5	58.48	0.148172	34.9626	11	98.1018	0.226965	36.8555	9	78.9944	0.449088	45.2209	0	NC	NC	NC
224	-63.2264	-29.3679	4	93.9	0.292632	59.7921	7	83.0952	0.231483	63.1988	3	8.4	0.175557	16.9715	13	96.7974	0.242463	35.1997	7	84.9429	0.562681	35.6611	0	NC	NC	NC
225	-62.0313	-29.3679	2	93	0.232316	NC	7	61.7238	0.290808	70.6821	3	8.4	0.175557	16.9715	11	98.1964	0.251854	27.1248	6	75.96	0.563915	31.2019	0	NC	NC	NC
226	-60.8362	-29.3679	2	34.6	0.278313	NC	8	81.5429	0.300437	60.79	3	8.4	0.175557	16.9715	11	97.7891	0.252687	26.5275	4	87.6	0.510361	35.8038	0	NC	NC	NC
227	-59.641	-29.3679	4	80.9333	0.350978	29.3602	8	96.4857	0.348789	47.16	4	72	0.214157	34.3825	12	93.2333	0.270363	27.6084	5	82.48	0.55734	37.0392	1	NC	NC	NC
228	-58.4459	-29.3679	4	80.9333	0.350978	29.3602	8	95.6786	0.340851	49.6535	4	72	0.214157	34.3825	14	94.0308	0.312656	33.7465	7	81.9048	0.528418	53.4182	1	NC	NC	NC
229	-57.2508	-29.3679	6	92.5467	0.433628	31.361	9	93.0611	0.348433	44.4037	6	78.1867	0.172842	40.1523	16	95.11	0.308703	32.4204	9	84.3222	0.563043	42.1244	1	NC	NC	NC
230	-56.0556	-29.3679	6	86.04	0.420977	33.4245	8	95.6786	0.325364	48.7209	6	78.1867	0.172842	40.1523	15	93.5562	0.280695	32.216	10	82.6844	0.556664	42.4564	1	NC	NC	NC
231	-54.8605	-29.3679	4	70.7667	0.451018	39.3889	8	95.6786	0.325364	48.7209	6	78.1867	0.172842	40.1523	15	93.5562	0.280695	32.216	8	82.1571	0.599896	34.8931	1	NC	NC	NC
232	-53.6654	-29.3679	5	80.12	0.470681	42.3331	8	95.6786	0.325364	48.7209	6	78.1867	0.172842	40.1523	15	93.5562	0.280695	32.216	8	82.1571	0.599896	34.8931	1	NC	NC	NC
233	-52.4702	-29.3679	6	82.5867	0.436643	41.0586	8	95.6786	0.325364	48.7209	6	78.1867	0.172842	40.1523	15	93.5562	0.280695	32.216	10	82.9378	0.557813	38.8748	2	46.4	0.310571	NC
234	-51.2751	-29.3679	7	87.3048	0.440406	35.2341	8	95.6786	0.325364	48.7209	6	78.1867	0.172842	40.1523	15	93.5562	0.280695	32.216	10	82.9378	0.557813	38.8748	2	46.4	0.310571	NC
235	-50.08	-29.3679	6	90.2	0.460896	36.1053	7	97.5905	0.284774	56.0023	5	87.64	0.17199	44.285	13	96.9718	0.297966	28.248	12	81.0152	0.554832	38.101	2	46.4	0.310571	NC
236	-71.1924	-28.4321	1	NC	NC	NC	0	NC	NC	NC	1	NC	NC	NC	5	101.8	0.309737	35.5727	3	93.0667	0.414508	25.7485	0	NC	NC	NC
237	-70.0039	-28.4321	3	68.3333	0.154877	43.3046	0	NC	NC	NC	2	21	0.0730296	NC	9	96.6611	0.269705	45.3816	7	81.0857	0.471659	47.4277	0	NC	NC	NC
238	-68.8154	-28.4321	3	82.6	0.154942	85.6558	2	15.8	0.282935	NC	2	21	0.0730296	NC	8	95.1357	0.190971	39.8952	10	81.7911	0.525098	30.1917	0	NC	NC	NC
239	-67.627	-28.4321	3	82.6	0.154942	85.6558	3	15.6667	0.198642	57.0897	4	120.367	0.153925	75.411	12	95.9121	0.207433	41.1528	13	84.1179	0.497958	33.4339	0	NC	NC	NC
240	-66.4385	-28.4321	3	82.6	0.154942	85.6558	4	63.9	0.244053	71.8976	4	117.3	0.175162	53.1071	12	96.4727	0.22193	36.069	13	80.8103	0.483179	42.1205	0	NC	NC	NC
241	-65.2501	-28.4321	3	82.6	0.154942	85.6558	6	84.28	0.252946	54.8703	5	98.96	0.168629	46.593	14	96.3473	0.240461	36.9421	9	82.9722	0.475311	36.3988	0	NC	NC	NC
242	-64.0616	-28.4321	3	82.6	0.154942	85.6558	7	83.0952	0.231483	63.1988	5	88.44	0.173133	32.1225	13	96.7974	0.242463	35.1997	8	81.6214	0.465504	38.6369	0	NC	NC	NC
243	-62.8732	-28.4321	3	82.6	0.154942	85.6558	9	94.7556	0.311876	53.3659	3	8.4	0.175557	16.9715	11	98.1964	0.251854	27.1248	6	80.3067	0.498264	27.0394	0	NC	NC	NC
244	-61.6847	-28.4321	3	82.6	0.154942	85.6558	8	81.5429	0.300437	60.79	3	8.4	0.175557	16.9715	13	96.9308	0.274954	29.4824	7	76.8476	0.569782	31.5102	0	NC	NC	NC
245	-60.4962	-28.4321	2	34.6	0.278313	NC	10	89.4667	0.308555	57.8396	4	72	0.214157	34.3825	12	97.4545	0.271989	29.8841	5	82.48	0.55734	37.0392	0	NC	NC	NC
246	-59.3078	-28.4321	5	74.04	0.343053	24.7049	9	92.9111	0.325142	53.0096	4	72	0.214157	34.3825	15	95.3295	0.309604	33.4948	5	82.48	0.55734	37.0392	1	NC	NC	NC
247	-58.1193	-28.4321	4	80.9333	0.350978	29.3602	8	95.6786	0.340851	49.6535	4	72	0.214157	34.3825	15	95.3295	0.309604	33.4948	8	78.2286	0.494968	62.4728	1	NC	NC	NC
248	-56.9309	-28.4321	4	80.9333	0.350978	29.3602	9	93.0611	0.348433	44.4037	4	72	0.214157	34.3825	16	95.11	0.308703	32.4204	10	80.36	0.540232	50.5929	1	NC	NC	NC
249	-55.7424	-28.4321	14	92.1121	0.432754	40.07	8	95.6786	0.325364	48.7209	6	78.1867	0.172842	40.1523	15	95.3543	0.312947	32.775	12	83.2758	0.540202	41.9663	2	46.4	0.310571	NC
250	-54.554	-28.4321	7	91.1048	0.480644	35.8936	8	95.6786	0.325364	48.7209	6	78.1867	0.172842	40.1523	15	93.5562	0.280695	32.216	11	80.8	0.554345	41.0867	2	46.4	0.310571	NC
251	-53.3655	-28.4321	6	74.5067	0.459537	38.7502	8	95.6786	0.325364	48.7209	6	78.1867	0.172842	40.1523	15	93.5562	0.280695	32.216	10	80.7467	0.572257	37.1268	2	46.4	0.310571	NC
252	-52.1771	-28.4321	6	74.5067	0.459537	38.7502	8	95.6786	0.325364	48.7209	7	69.6	0.154509	47.206	15	93.5562	0.280695	32.216	11	80.9418	0.552626	39.605	2	46.4	0.310571	NC
253	-50.9886	-28.4321	8	83.8571	0.433667	34.3808	8	95.6786	0.325364	48.7209	7	69.6	0.154509	47.206	14	95.4396	0.290197	29.1861	11	77.0582	0.556585	39.183	2	46.4	0.310571	NC
254	-49.8001	-28.4321	6	90.2	0.460896	36.1053	7	97.5905	0.284774	56.0023	6	77.12	0.151213	51.9696	14	95.4396	0.290197	29.1861	12	78.8818	0.549486	40.0451	2	46.4	0.310571	NC
255	-70.8112	-27.4993	1	NC	NC	NC	0	NC	NC	NC	1	NC	NC	NC	5	101.8	0.309737	35.5727	2	91.6	0.537553	NC	0	NC	NC	NC
256	-69.6291	-27.4993	2	93	0.116988	NC	0	NC	NC	NC	1	NC	NC	NC	6	95.6	0.278678	42.6846	6	76	0.468758	48.2479	0	NC	NC	NC
257	-68.447	-27.4993	3	82.6	0.154942	85.6558	1	NC	NC	NC	3	101.267	0.048936	42.69	8	95.1357	0.204186	40.907	9	80.2056	0.524886	32.1854	0	NC	NC	NC
258	-67.2649	-27.4993	3	82.6	0.154942	85.6558	2	64.6	0.412424	NC	4	120.367	0.153925	75.411	12	95.9121	0.207433	41.1528	14	83.4374	0.49402	34.3342	0	NC	NC	NC
259	-66.0828	-27.4993	4	93.9	0.292632	59.7921	6	58.4533	0.327453	62.735	5	98.96	0.171375	49.6538	17	95.5618	0.247863	37.0197	17	79.9809	0.47481	41.272	0	NC	NC	NC
260	-64.9007	-27.4993	3	82.6	0.154942	85.6558	7	82.0381	0.332073	53.6878	6	86.12	0.162877	40.2155	15	96.301	0.254394	36.1858	9	78.9944	0.449114	45.2309	0	NC	NC	NC
261	-63.7186	-27.4993	3	82.6	0.154942	85.6558	10	91.8222	0.313294	49.5335	5	88.44	0.173133	32.1225	13	96.7974	0.256348	30.2515	7	81.5714	0.478441	39.8593	0	NC	NC	NC
262	-62.5365	-27.4993	3	82.6	0.154942	85.6558	10	91.8222	0.313294	49.5335	4	72	0.172815	27.0005	13	95.9897	0.25808	26.6948	5	82.48	0.473219	33.2678	0	NC	NC	NC
263	-61.3544	-27.4993	3	82.6	0.154942	85.6558	12	96.6273	0.324155	50.9428	3	8.4	0.175557	16.9715	14	96.4901	0.274469	29.1908	5	76.66	0.478194	25.4674	0	NC	NC	NC
264	-60.1724	-27.4993	3	34.4667	0.310989	25.0509	10	89.4667	0.308555	57.8396	4	72	0.214157	34.3825	15	96.0857	0.298869	33.7979	6	84.32	0.55569	44.1853	0	NC	NC	NC
265	-58.9903	-27.4993	5	74.04	0.343053	24.7049	9	92.9111	0.325142	53.0096	4	72	0.214157	34.3825	16	94.1533	0.321181	33.1271	7	81.9048	0.52844	53.4784	3	44.4	0.397208	18.9124
266	-57.8082	-27.4993	9	79.6722	0.354984	38.0715	10	102.649	0.362927	42.8136	5	88.44	0.194308	35.3457	16	94.1533	0.321181	33.1271	7	85.2762	0.54269	41.9198	2	46.4	0.310571	NC
267	-56.6261	-27.4993	13	89.6179	0.415621	39.4286	10	102.649	0.362927	42.8136	6	78.1867	0.172842	40.1523	17	94.3294	0.319946	32.2585	12	82.7	0.533089	44.7752	2	46.4	0.310571	NC
268	-55.444	-27.4993	16	91.345	0.426064	40.8534	10	102.649	0.362927	42.8136	6	78.1867	0.172842	40.1523	16	94.175	0.324339	32.4757	11	82.3964	0.53438	44.7315	2	46.4	0.310571	NC
269	-54.2619	-27.4993	13	89.8256	0.422871	42.8512	9	105.75	0.344512	46.6761	6	78.1867	0.172842	40.1523	16	94.175	0.324339	32.4757	12	81.2788	0.521878	47.6588	2	46.4	0.310571	NC
270	-53.0798	-27.4993	7	85.3333	0.487078	34.8142	8	95.6786	0.325364	48.7209	6	78.1867	0.172842	40.1523	15	95.3543	0.312947	32.775	11	80.8	0.554345	41.0867	2	46.4	0.310571	NC
271	-51.8977	-27.4993	7	80.9524	0.450171	35.5636	8	95.6786	0.325364	48.7209	7	69.6	0.154509	47.206	14	95.4396	0.290197	29.1861	11	78.1891	0.562711	38.5904	2	46.4	0.310571	NC
272	-50.7156	-27.4993	8	83.8571	0.433667	34.3808	8	95.6786	0.325364	48.7209	7	69.6	0.154509	47.206	14	95.4396	0.290197	29.1861	11	77.0582	0.556585	39.183	2	46.4	0.310571	NC
273	-49.5335	-27.4993	7	87.2857	0.447985	35.6823	7	97.5905	0.284774	56.0023	6	77.12	0.151213	51.9696	14	95.4396	0.290197	29.1861	11	77.0582	0.556585	39.183	2	46.4	0.310571	NC
274	-70.4481	-26.5695	1	NC	NC	NC	0	NC	NC	NC	1	NC	NC	NC	4	101.3	0.29813	40.797	2	91.6	0.537553	NC	0	NC	NC	NC
275	-69.2721	-26.5695	1	NC	NC	NC	0	NC	NC	NC	2	141.4	0.0379124	NC	4	101.3	0.29813	40.797	4	55.2	0.428082	69.3838	0	NC	NC	NC
276	-68.096	-26.5695	2	93	0.232316	NC	1	NC	NC	NC	3	101.267	0.048936	42.69	7	92.1524	0.203007	38.47	9	81.7	0.494704	41.4247	0	NC	NC	NC
277	-66.92	-26.5695	3	82.6	0.154942	85.6558	2	64.6	0.412424	NC	6	105.08	0.166375	51.6259	16	95.48	0.250636	37.8342	12	78.3576	0.498349	38.6162	0	NC	NC	NC
278	-65.744	-26.5695	4	78.0667	0.224587	50.6549	6	58.4533	0.327453	62.735	5	98.96	0.171375	49.6538	17	95.5618	0.247863	37.0197	17	74.0279	0.443958	53.9448	0	NC	NC	NC
279	-64.5679	-26.5695	3	82.6	0.154942	85.6558	8	81.5429	0.303081	60.3067	5	58.48	0.148172	34.9626	18	94.5699	0.248056	37.4472	9	74.1389	0.41924	56.8635	0	NC	NC	NC
280	-63.3919	-26.5695	3	82.6	0.154942	85.6558	12	96.6273	0.324155	50.9428	5	88.44	0.173133	32.1225	13	95.9897	0.25808	26.6948	6	84.32	0.446714	44.509	0	NC	NC	NC
281	-62.2159	-26.5695	3	82.6	0.154942	85.6558	12	96.6273	0.324155	50.9428	5	88.44	0.173133	32.1225	14	96.4901	0.274469	29.1908	5	82.48	0.473219	33.2678	0	NC	NC	NC
282	-61.0399	-26.5695	4	83.1333	0.268507	57.2698	13	103.454	0.338549	48.5924	4	72	0.214157	34.3825	15	96.0857	0.298869	33.7979	6	84.32	0.562082	46.1707	0	NC	NC	NC
283	-59.8638	-26.5695	5	74.04	0.343053	24.7049	11	98.8364	0.323875	53.8838	5	88.44	0.194308	35.3457	15	95.3295	0.309604	33.4948	7	81.9048	0.52844	53.4784	2	46.4	0.436802	NC
284	-58.6878	-26.5695	5	80.32	0.404875	23.7342	10	102.529	0.339901	49.7995	6	78.1867	0.172842	40.1523	16	94.1533	0.321181	33.1271	9	84.3222	0.526283	45.3714	3	44.4	0.397208	18.9124
285	-57.5118	-26.5695	8	76.8	0.368888	35.0964	10	102.649	0.362927	42.8136	6	78.1867	0.172842	40.1523	15	95.4819	0.32051	33.2206	9	83.3778	0.554033	36.9821	2	46.4	0.310571	NC
286	-56.3357	-26.5695	10	83.84	0.332738	37.7523	10	102.649	0.362927	42.8136	6	78.1867	0.172842	40.1523	16	95.2433	0.318502	32.3387	9	83.2889	0.56544	36.1153	2	46.4	0.310571	NC
287	-55.1597	-26.5695	15	91.5314	0.41831	40.4876	10	102.649	0.362927	42.8136	6	78.1867	0.172842	40.1523	17	94.7618	0.341956	33.6496	10	82.7689	0.549999	41.9837	2	46.4	0.310571	NC
288	-53.9837	-26.5695	15	88.4933	0.413433	43.1932	9	105.75	0.344512	46.6761	6	78.1867	0.172842	40.1523	17	94.7618	0.341956	33.6496	10	82.7689	0.549999	41.9837	2	46.4	0.310571	NC
289	-52.8076	-26.5695	11	83.2691	0.456581	41.1103	9	105.75	0.344512	46.6761	7	69.6	0.154509	47.206	15	95.3543	0.340482	33.3744	11	76.9164	0.558302	40.7942	2	46.4	0.310571	NC
290	-51.6316	-26.5695	11	79.0145	0.436345	41.9141	9	105.75	0.344512	46.6761	7	69.6	0.154509	47.206	15	95.3543	0.340482	33.3744	10	76.0089	0.573405	36.7673	2	46.4	0.310571	NC
291	-50.4556	-26.5695	12	81.3697	0.43124	39.7172	8	95.6786	0.325364	48.7209	7	69.6	0.154509	47.206	15	95.3543	0.340482	33.3744	10	76.0089	0.573405	36.7673	2	46.4	0.310571	NC
292	-49.2795	-26.5695	9	87.4278	0.421354	41.4509	7	97.5905	0.284774	56.0023	6	77.12	0.151213	51.9696	14	95.4396	0.323036	33.0466	9	81.5833	0.54078	45.3778	2	46.4	0.310571	NC
293	-70.1024	-25.6426	1	NC	NC	NC	0	NC	NC	NC	1	NC	NC	NC	4	101.3	0.29813	40.797	1	NC	NC	NC	0	NC	NC	NC
294	-68.9321	-25.6426	2	93	0.232316	NC	0	NC	NC	NC	3	101.267	0.048936	42.69	4	108.333	0.345337	38.6333	5	61.04	0.497716	60.0498	0	NC	NC	NC
295	-67.7619	-25.6426	2	93	0.232316	NC	1	NC	NC	NC	4	99.1667	0.142047	72.7625	8	95.9429	0.242735	39.995	8	78.8714	0.47127	47.2594	0	NC	NC	NC
296	-66.5916	-25.6426	4	78.0667	0.224587	50.6549	3	48.3333	0.323143	54.1087	6	105.08	0.166375	51.6259	15	95.4552	0.247359	39.2697	13	77.4949	0.492667	39.2717	0	NC	NC	NC
297	-65.4214	-25.6426	4	78.0667	0.224587	50.6549	6	58.4533	0.327453	62.735	4	115.967	0.169874	51.6523	21	93.3143	0.273392	35.9656	15	77.461	0.469817	46.2775	0	NC	NC	NC
298	-64.2511	-25.6426	4	93.9	0.292632	59.7921	12	96.6273	0.324155	50.9428	5	87.64	0.126707	33.5292	17	93.8529	0.265607	32.7144	8	77.9786	0.448875	48.5548	0	NC	NC	NC
299	-63.0808	-25.6426	4	93.9	0.292632	59.7921	12	96.6273	0.324155	50.9428	5	88.44	0.173133	32.1225	14	96.4901	0.274469	29.1908	6	84.32	0.446714	44.509	0	NC	NC	NC
300	-61.9106	-25.6426	4	83.1333	0.268507	57.2698	13	103.454	0.338549	48.5924	6	90.2667	0.185734	35.8614	16	95.5317	0.306553	32.936	6	84.1867	0.564688	40.9057	0	NC	NC	NC
301	-60.7403	-25.6426	4	83.1333	0.268507	57.2698	13	103.454	0.338549	48.5924	6	78.1867	0.172842	40.1523	15	95.3295	0.309604	33.4948	6	84.32	0.562082	46.1707	0	NC	NC	NC
302	-59.5701	-25.6426	6	84.4267	0.376065	24.6785	12	96.6273	0.333512	49.9726	6	78.1867	0.172842	40.1523	15	95.3295	0.309604	33.4948	7	81.9048	0.52844	53.4784	2	46.4	0.436802	NC
303	-58.3998	-25.6426	6	91.0133	0.40272	29.419	10	102.529	0.339901	49.7995	6	78.1867	0.172842	40.1523	16	93.9567	0.298864	36.9779	9	86.2667	0.525126	40.7495	4	45.4	0.321393	31.2388
304	-57.2295	-25.6426	9	83.3111	0.394009	32.591	10	102.649	0.362927	42.8136	6	78.1867	0.172842	40.1523	18	93.0902	0.31071	35.0487	11	81.9273	0.550386	34.926	4	45.4	0.321393	31.2388
305	-56.0593	-25.6426	11	87.6073	0.357065	36.0749	10	102.649	0.362927	42.8136	6	78.1867	0.172842	40.1523	17	95.4853	0.317529	36.5616	10	80.6667	0.561214	34.5366	2	46.4	0.310571	NC
306	-54.889	-25.6426	15	91.4418	0.415242	41.4348	10	102.649	0.362927	42.8136	6	78.1867	0.172842	40.1523	16	94.175	0.350312	32.899	11	76.92	0.559512	39.3719	2	46.4	0.310571	NC
307	-53.7188	-25.6426	15	87.9363	0.411879	43.1314	9	105.75	0.344512	46.6761	6	78.1867	0.172842	40.1523	16	94.175	0.350312	32.899	12	78.7667	0.54981	39.9792	2	46.4	0.310571	NC
308	-52.5485	-25.6426	11	87.6533	0.416139	44.2196	9	105.75	0.344512	46.6761	7	69.6	0.154509	47.206	14	96.2791	0.345041	32.6207	12	74.7212	0.558235	38.7633	2	46.4	0.310571	NC
309	-51.3782	-25.6426	12	85.0873	0.416355	45.3674	9	105.75	0.344512	46.6761	7	69.6	0.154509	47.206	14	96.2791	0.345041	32.6207	11	73.3455	0.57245	35.154	2	46.4	0.310571	NC
310	-50.208	-25.6426	12	85.0873	0.416355	45.3674	9	105.75	0.344512	46.6761	7	69.6	0.154509	47.206	14	96.2791	0.345041	32.6207	9	78.8	0.572258	39.2552	2	46.4	0.310571	NC
311	-49.0377	-25.6426	13	86.3576	0.386369	48.5831	7	97.5905	0.284774	56.0023	7	69.6	0.154509	47.206	14	96.2791	0.345041	32.6207	10	79.2667	0.51734	47.1702	3	46.4	0.249122	21.7239
312	-69.7734	-24.7184	1	NC	NC	NC	0	NC	NC	NC	2	21	0.0730296	NC	4	101.3	0.29813	40.797	1	NC	NC	NC	0	NC	NC	NC
313	-68.6087	-24.7184	2	93	0.232316	NC	0	NC	NC	NC	4	99.1667	0.142047	72.7625	5	102.36	0.284917	29.6955	5	61.04	0.497716	60.0498	0	NC	NC	NC
314	-67.4439	-24.7184	2	93	0.232316	NC	0	NC	NC	NC	4	99.1667	0.142047	72.7625	10	94.1822	0.223749	43.6585	8	78.8714	0.500345	45.4912	0	NC	NC	NC
315	-66.2791	-24.7184	3	82.6	0.154942	85.6558	3	48.3333	0.323143	54.1087	6	105.08	0.166375	51.6259	16	95.37	0.255624	35.8109	14	77.7231	0.497648	39.0366	0	NC	NC	NC
316	-65.1143	-24.7184	5	88.92	0.295073	42.3961	8	62.0357	0.263847	76.6705	4	115.967	0.169874	51.6523	18	93.4418	0.261743	34.7219	16	78.7783	0.478436	43.6243	0	NC	NC	NC
317	-63.9496	-24.7184	6	95.4667	0.336983	41.9088	13	103.454	0.338549	48.5924	5	87.64	0.126707	33.5292	17	94.7779	0.268927	32.3826	12	75.1848	0.391201	62.7083	0	NC	NC	NC
318	-62.7848	-24.7184	5	91.96	0.337983	43.71	13	103.454	0.338549	48.5924	6	90.2667	0.185734	35.8614	15	95.3295	0.309604	33.4948	7	85.2762	0.540412	47.3442	0	NC	NC	NC
319	-61.62	-24.7184	4	96.7667	0.397135	25.8021	13	103.454	0.338549	48.5924	7	84.6667	0.169665	38.8344	15	95.3295	0.309604	33.4948	6	84.1867	0.564688	40.9057	0	NC	NC	NC
320	-60.4553	-24.7184	4	96.7667	0.397135	25.8021	13	103.454	0.338549	48.5924	7	84.6667	0.169665	38.8344	15	95.3295	0.309604	33.4948	6	84.1867	0.564688	40.9057	2	46.4	0.436802	NC
321	-59.2905	-24.7184	6	97.8667	0.381743	30.3819	12	96.6273	0.333512	49.9726	6	78.1867	0.172842	40.1523	17	92.5412	0.310568	36.2689	6	84.1867	0.56011	35.381	3	46.4	0.3151	36.4568
322	-58.1257	-24.7184	8	92.0643	0.361201	34.1144	10	102.529	0.339901	49.7995	6	78.1867	0.172842	40.1523	17	94.1559	0.299486	35.5166	9	83.2889	0.542226	34.8879	3	46.4	0.3151	36.4568
323	-56.961	-24.7184	9	83.3111	0.394009	32.591	10	102.649	0.362927	42.8136	6	78.1867	0.172842	40.1523	16	95.11	0.297892	35.0654	12	79.697	0.551207	35.9555	4	45.4	0.321393	31.2388
324	-55.7962	-24.7184	10	83.84	0.372141	35.2736	10	102.649	0.362927	42.8136	6	78.1867	0.172842	40.1523	17	95.4853	0.317529	36.5616	10	76.0089	0.56996	37.0123	2	46.4	0.310571	NC
325	-54.6314	-24.7184	14	86.7179	0.366094	42.3003	11	99.8291	0.348186	45.5265	6	78.1867	0.172842	40.1523	16	93.9783	0.330021	36.486	11	76.92	0.559512	39.3719	2	46.4	0.310571	NC
326	-53.4667	-24.7184	11	87.6533	0.39524	41.7099	11	99.8291	0.348186	45.5265	7	69.6	0.154509	47.206	14	96.2791	0.345041	32.6207	11	76.92	0.559512	39.3719	2	46.4	0.310571	NC
327	-52.3019	-24.7184	10	81.4667	0.387194	42.6683	9	105.75	0.344512	46.6761	7	69.6	0.154509	47.206	15	95.5067	0.355157	32.2677	12	74.7212	0.558235	38.7633	2	46.4	0.310571	NC
328	-51.1371	-24.7184	12	85.1527	0.428219	42.0613	9	105.75	0.344512	46.6761	7	69.6	0.154509	47.206	14	96.2791	0.345041	32.6207	10	75.8667	0.568973	37.3345	2	46.4	0.310571	NC
329	-49.9724	-24.7184	14	90.2513	0.412044	44.0061	9	105.75	0.344512	46.6761	7	69.6	0.154509	47.206	14	96.2791	0.345041	32.6207	12	74.603	0.53638	41.0133	2	46.4	0.310571	NC
330	-48.8076	-24.7184	16	90.5638	0.386473	46.5736	9	105.75	0.344512	46.6761	7	69.6	0.154509	47.206	14	96.2791	0.345041	32.6207	11	76.8036	0.52922	43.2294	4	45.0333	0.328266	33.6003
331	-47.6428	-24.7184	15	90.956	0.387985	46.0002	6	104.36	0.316864	47.7294	6	77.12	0.151213	51.9696	13	95.3256	0.348651	32.2699	12	77.7212	0.531451	42.6963	5	44.98	0.328241	37.3455
332	-69.4606	-23.7969	1	NC	NC	NC	0	NC	NC	NC	2	21	0.0730296	NC	4	101.3	0.29813	40.797	1	NC	NC	NC	0	NC	NC	NC
333	-68.301	-23.7969	2	93	0.232316	NC	1	NC	NC	NC	4	99.1667	0.142047	72.7625	5	102.36	0.284917	29.6955	6	69.9467	0.477286	54.0372	0	NC	NC	NC
334	-67.1415	-23.7969	2	93	0.232316	NC	0	NC	NC	NC	4	99.1667	0.142047	72.7625	12	92.4909	0.263769	39.9425	9	79.3389	0.490612	43.2226	0	NC	NC	NC
335	-65.9819	-23.7969	3	82.6	0.154942	85.6558	3	48.3333	0.323143	54.1087	6	105.08	0.166375	51.6259	18	93.1686	0.278457	35.2572	12	75.5152	0.47745	47.5076	0	NC	NC	NC
336	-64.8224	-23.7969	5	88.92	0.295073	42.3961	10	78.32	0.304905	59.3491	5	115.4	0.189906	48.8943	18	93.4418	0.261743	34.7219	16	78.7783	0.481484	42.0877	1	NC	NC	NC
337	-63.6628	-23.7969	7	93.1429	0.3414	37.2007	13	103.454	0.338549	48.5924	6	89.7333	0.146259	36.1749	19	93.7637	0.282818	38.3651	12	79.5545	0.476669	55.7975	0	NC	NC	NC
338	-62.5033	-23.7969	5	95.72	0.382048	35.8293	13	103.454	0.338549	48.5924	7	84.6667	0.169665	38.8344	15	95.3295	0.309604	33.4948	7	85.2762	0.540412	47.3442	0	NC	NC	NC
339	-61.3437	-23.7969	4	96.7667	0.397135	25.8021	13	103.454	0.338549	48.5924	7	84.6667	0.169665	38.8344	15	95.3295	0.309604	33.4948	6	84.1867	0.564688	40.9057	3	46.4	0.3151	36.4568
340	-60.1842	-23.7969	4	96.7667	0.397135	25.8021	13	103.454	0.338549	48.5924	7	84.6667	0.169665	38.8344	17	94.3294	0.319946	32.2585	6	84.1867	0.564688	40.9057	3	46.4	0.3151	36.4568
341	-59.0246	-23.7969	5	103.02	0.3946	32.854	13	103.454	0.338549	48.5924	7	84.6667	0.169665	38.8344	18	93.0902	0.31071	35.0487	6	84.1867	0.56011	35.381	3	46.4	0.3151	36.4568
342	-57.8651	-23.7969	8	92.0643	0.361201	34.1144	9	106.378	0.36307	44.7237	6	78.1867	0.172842	40.1523	16	95.11	0.297892	35.0654	10	80.6667	0.538527	37.1547	4	45.4	0.321393	31.2388
343	-56.7056	-23.7969	9	88.5	0.385613	34.0216	9	106.528	0.387114	37.3819	6	78.1867	0.172842	40.1523	17	95.4853	0.317529	36.5616	10	76.0089	0.56996	37.0123	4	45.4	0.321393	31.2388
344	-55.546	-23.7969	13	93.2879	0.337372	40.4663	11	99.2582	0.369329	40.6504	6	78.1867	0.172842	40.1523	17	94.1559	0.324889	36.6417	11	76.92	0.559512	39.3719	2	46.4	0.310571	NC
345	-54.3865	-23.7969	14	91.9256	0.376505	40.467	12	97.0091	0.349787	44.6602	6	78.1867	0.172842	40.1523	15	95.3543	0.335691	34.8257	11	76.92	0.559512	39.3719	2	46.4	0.310571	NC
346	-53.2269	-23.7969	13	90.4273	0.369059	45.1163	12	97.0091	0.349787	44.6602	7	69.6	0.154509	47.206	14	96.2791	0.345041	32.6207	11	76.92	0.559512	39.3719	2	46.4	0.310571	NC
347	-52.0674	-23.7969	12	89.12	0.404462	44.9246	9	105.75	0.344512	46.6761	7	69.6	0.154509	47.206	15	95.5067	0.355157	32.2677	11	76.8036	0.550793	40.2922	2	46.4	0.310571	NC
348	-50.9078	-23.7969	12	89.12	0.404462	44.9246	9	105.75	0.344512	46.6761	7	69.6	0.154509	47.206	14	96.2791	0.345041	32.6207	12	74.603	0.53638	41.0133	2	46.4	0.310571	NC
349	-49.7483	-23.7969	17	90.6183	0.411335	47.9274	9	105.75	0.344512	46.6761	7	69.6	0.154509	47.206	14	96.2791	0.345041	32.6207	12	74.603	0.53638	41.0133	3	44.4	0.293303	15.2459
350	-48.5887	-23.7969	16	90.701	0.407607	46.4915	9	105.75	0.344512	46.6761	7	69.6	0.154509	47.206	14	96.2791	0.345041	32.6207	13	75.5026	0.53021	43.3368	6	43.8933	0.315788	42.8654
351	-47.4292	-23.7969	17	91.3267	0.386196	48.1874	8	110.8	0.370767	40.4514	7	69.6	0.154509	47.206	14	96.2791	0.345041	32.6207	15	74.9467	0.530025	42.2569	5	44.98	0.32916	38.7046
352	-46.2696	-23.7969	19	91.0575	0.394732	46.1171	8	110.479	0.339479	44.4934	6	77.12	0.151213	51.9696	14	96.2791	0.345041	32.6207	16	77.33	0.488188	47.3376	5	44.98	0.32916	38.7046
353	-70.3178	-22.8777	1	NC	NC	NC	0	NC	NC	NC	0	NC	NC	NC	3	122.2	0.327886	44.0416	1	NC	NC	NC	0	NC	NC	NC
354	-69.1632	-22.8777	1	NC	NC	NC	1	NC	NC	NC	2	21	0.0730296	NC	3	122.2	0.327886	44.0416	2	88	0.650897	NC	0	NC	NC	NC
355	-68.0087	-22.8777	2	93	0.232316	NC	1	NC	NC	NC	3	101.267	0.048936	42.69	5	106.48	0.202375	37.7923	10	78.6889	0.494505	41.7226	0	NC	NC	NC
356	-66.8541	-22.8777	2	93	0.232316	NC	1	NC	NC	NC	4	99.1667	0.142047	72.7625	12	92.4909	0.263769	39.9425	11	76.9236	0.492331	41.7786	0	NC	NC	NC
357	-65.6995	-22.8777	4	93.9	0.272245	56.3999	5	94.78	0.305624	53.8405	4	99.1667	0.142047	72.7625	17	92.2574	0.283111	35.2925	14	75.7934	0.479325	47.1817	0	NC	NC	NC
358	-64.5449	-22.8777	8	93.0357	0.322373	37.8035	10	93.08	0.32519	53.2148	5	115.4	0.189906	48.8943	20	94.4516	0.279642	34.321	18	80	0.539938	40.5361	1	NC	NC	NC
359	-63.3903	-22.8777	7	91.6857	0.343854	38.5978	13	103.454	0.338549	48.5924	6	89.7333	0.146259	36.1749	20	92.7368	0.293206	37.9357	13	80.8128	0.501414	50.7039	2	40.4	0.444249	NC
360	-62.2358	-22.8777	5	95.72	0.382048	35.8293	13	103.454	0.338549	48.5924	7	84.6667	0.169665	38.8344	16	95.11	0.308703	32.4204	10	81.8222	0.484504	56.0938	2	46.4	0.29994	NC
361	-61.0812	-22.8777	4	96.7667	0.397135	25.8021	13	103.454	0.338549	48.5924	7	84.6667	0.169665	38.8344	16	95.11	0.308703	32.4204	7	85.2762	0.540219	47.1936	3	46.4	0.3151	36.4568
362	-59.9266	-22.8777	5	103.02	0.3946	32.854	12	105.833	0.357199	44.7457	7	84.6667	0.169665	38.8344	14	95.3692	0.29653	32.9823	7	85.2762	0.540219	47.1936	3	46.4	0.3151	36.4568
363	-58.772	-22.8777	6	97.8667	0.381743	30.3819	12	105.833	0.357199	44.7457	7	84.6667	0.169665	38.8344	15	95.6038	0.288659	36.0539	7	80.2095	0.574482	32.165	3	46.4	0.3151	36.4568
364	-57.6174	-22.8777	9	88.5	0.385613	34.0216	9	106.528	0.389253	38.0886	6	78.1867	0.172842	40.1523	16	95.11	0.297892	35.0654	8	76.4571	0.571827	37.4412	4	45.4	0.321393	31.2388
365	-56.4628	-22.8777	11	91.3491	0.351388	36.6576	9	106.528	0.387114	37.3819	6	78.1867	0.172842	40.1523	16	95.11	0.325039	36.1058	10	79.2044	0.578928	35.6267	2	46.4	0.310571	NC
366	-55.3083	-22.8777	13	93.2879	0.337372	40.4663	11	99.2582	0.369329	40.6504	6	78.1867	0.172842	40.1523	16	95.11	0.33032	35.0701	11	76.92	0.559512	39.3719	2	46.4	0.310571	NC
367	-54.1537	-22.8777	11	91.9378	0.351827	37.4247	11	99.2582	0.369329	40.6504	6	78.1867	0.172842	40.1523	15	95.3543	0.335691	34.8257	10	79.0978	0.548699	42.2766	2	46.4	0.310571	NC
368	-52.9991	-22.8777	13	84.9394	0.36268	42.9539	11	99.7127	0.334559	48.1992	6	78.1867	0.172842	40.1523	14	96.2791	0.345041	32.6207	10	79.0978	0.548699	42.2766	3	44.4	0.293303	15.2459
369	-51.8445	-22.8777	13	89.3606	0.387815	46.9114	9	105.75	0.344512	46.6761	7	69.6	0.154509	47.206	15	95.5067	0.355157	32.2677	10	79.0978	0.548699	42.2766	3	44.4	0.293303	15.2459
370	-50.6899	-22.8777	13	89.3606	0.387815	46.9114	9	105.75	0.344512	46.6761	7	69.6	0.154509	47.206	14	96.2791	0.345041	32.6207	12	77.7212	0.521251	42.668	3	44.4	0.293303	15.2459
371	-49.5353	-22.8777	15	90.4835	0.39462	47.0768	9	105.75	0.344512	46.6761	7	69.6	0.154509	47.206	16	94.7583	0.340389	34.1157	12	77.7212	0.521251	42.668	5	43.46	0.239554	26.7041
372	-48.3808	-22.8777	16	90.701	0.407607	46.4915	9	106.35	0.368914	41.3451	7	69.6	0.154509	47.206	17	95.0735	0.338834	33.3621	13	78.3667	0.509078	43.9785	6	43.8933	0.315788	42.8654
373	-47.2262	-22.8777	16	90.701	0.407607	46.4915	9	106.35	0.368914	41.3451	7	69.6	0.154509	47.206	17	95.0735	0.338834	33.3621	14	76.7846	0.522557	41.9781	6	43.8933	0.315788	42.8654
374	-46.0716	-22.8777	20	90.6994	0.396123	47.3359	9	106.35	0.368914	41.3451	7	69.6	0.154509	47.206	16	94.7583	0.340389	34.1157	16	75.2583	0.496165	44.6456	5	44.98	0.32916	38.7046
375	-44.917	-22.8777	20	90.6994	0.396123	47.3359	8	110.479	0.339479	44.4934	6	77.12	0.151213	51.9696	16	94.7583	0.340389	34.1157	15	76.5124	0.494449	46.6674	5	44.98	0.32916	38.7046
376	-43.7624	-22.8777	19	91.8199	0.393198	46.7475	8	117.379	0.333615	45.3261	4	98.0667	0.130341	35.9973	16	94.7583	0.340389	34.1157	15	77.821	0.502708	44.9336	6	43.8933	0.315788	42.8654
377	-42.6078	-22.8777	19	91.8199	0.393198	46.7475	8	117.379	0.333615	45.3261	4	98.0667	0.130341	35.9973	15	93.5143	0.343195	34.2666	14	79.2132	0.488942	46.2741	5	44.98	0.328241	37.3455
378	-70.0308	-21.961	1	NC	NC	NC	0	NC	NC	NC	0	NC	NC	NC	3	122.2	0.327886	44.0416	1	NC	NC	NC	0	NC	NC	NC
379	-68.881	-21.961	2	19	0.115328	NC	1	NC	NC	NC	1	NC	NC	NC	4	108.267	0.338692	37.3125	6	69.9467	0.466981	55.1652	0	NC	NC	NC
380	-67.7311	-21.961	2	93	0.232316	NC	1	NC	NC	NC	2	141.4	0.0358659	NC	5	106.48	0.202375	37.7923	9	80.0944	0.508656	37.8902	0	NC	NC	NC
381	-66.5812	-21.961	2	93	0.232316	NC	1	NC	NC	NC	3	97.0667	0.162596	67.5206	14	94.4154	0.249656	41.6943	10	77.6178	0.494456	41.2336	0	NC	NC	NC
382	-65.4314	-21.961	6	95.4667	0.38289	49.1323	6	89.28	0.328232	42.8341	4	99.1667	0.142047	72.7625	20	95.5253	0.278819	35.4876	14	76.4	0.499493	41.8144	1	NC	NC	NC
383	-64.2815	-21.961	9	93.7556	0.366601	40.219	11	101.793	0.326661	49.1375	6	108.627	0.181269	48.5537	20	94.4516	0.279642	34.321	19	79.4737	0.539744	39.8124	2	40.4	0.444249	NC
384	-63.1316	-21.961	10	93.4756	0.364721	39.7144	13	103.454	0.338549	48.5924	8	98.85	0.185711	42.7981	21	94.8048	0.298022	36.961	13	79.9769	0.49299	48.2449	3	44.4	0.324142	33.9421
385	-61.9817	-21.961	5	98.78	0.354056	30.1942	13	103.454	0.338549	48.5924	7	84.6667	0.169665	38.8344	17	94.1618	0.296755	35.3738	9	84.3222	0.510007	49.4248	3	44.4	0.324142	33.9421
386	-60.8319	-21.961	5	103.02	0.3946	32.854	12	105.833	0.357199	44.7457	7	84.6667	0.169665	38.8344	13	96.2385	0.298359	32.4929	8	83.3571	0.5081	55.049	2	46.4	0.29994	NC
387	-59.682	-21.961	5	103.02	0.3946	32.854	12	105.833	0.357199	44.7457	6	90.2667	0.180385	39.5236	14	95.3692	0.29653	32.9823	8	82.1571	0.56533	40.1685	2	46.4	0.29994	NC
388	-58.5321	-21.961	7	99.6571	0.349145	33.5767	11	109.76	0.373505	41.3676	7	84.6667	0.169665	38.8344	16	95.105	0.291808	36.6316	5	72.08	0.620986	33.1877	4	45.4	0.321393	31.2388
389	-57.3823	-21.961	10	95.7689	0.325981	37.3403	10	102.818	0.371082	41.4343	6	78.1867	0.172842	40.1523	17	94.3294	0.340284	34.4961	9	78.9333	0.582973	34.4086	4	45.4	0.321393	31.2388
390	-56.2324	-21.961	12	93.2879	0.345786	38.1364	11	99.2582	0.369329	40.6504	6	78.1867	0.172842	40.1523	16	94.175	0.345673	34.2395	9	81.3722	0.57489	37.8864	2	46.4	0.310571	NC
391	-55.0825	-21.961	11	91.9378	0.351827	37.4247	11	99.2582	0.369329	40.6504	6	78.1867	0.172842	40.1523	16	94.175	0.345673	34.2395	10	79.0978	0.548699	42.2766	2	46.4	0.310571	NC
392	-53.9326	-21.961	11	91.9378	0.351827	37.4247	11	99.2582	0.369329	40.6504	6	78.1867	0.172842	40.1523	16	95.4167	0.339776	34.8834	10	79.0978	0.548699	42.2766	2	46.4	0.310571	NC
393	-52.7828	-21.961	13	84.9394	0.36268	42.9539	10	102.676	0.355612	43.8102	6	78.1867	0.172842	40.1523	16	94.7583	0.340389	34.1157	10	79.0978	0.548699	42.2766	3	44.4	0.293303	15.2459
394	-51.6329	-21.961	13	89.3606	0.387815	46.9114	9	105.75	0.344512	46.6761	7	69.6	0.154509	47.206	17	94.7897	0.349837	33.6351	11	79.5855	0.539142	41.7236	3	44.4	0.293303	15.2459
395	-50.483	-21.961	14	89.8128	0.375824	47.5759	9	105.75	0.344512	46.6761	7	69.6	0.154509	47.206	16	94.7583	0.340389	34.1157	14	78.2374	0.501061	45.8805	3	44.4	0.293303	15.2459
396	-49.3332	-21.961	14	89.8128	0.375824	47.5759	10	102.507	0.34604	46.0965	7	69.6	0.154509	47.206	17	95.0735	0.338834	33.3621	13	78.3667	0.509078	43.9785	5	43.46	0.239554	26.7041
397	-48.1833	-21.961	15	90.4835	0.394744	47.0448	9	106.35	0.368914	41.3451	7	69.6	0.154509	47.206	17	95.0735	0.338834	33.3621	13	78.3667	0.509078	43.9785	5	43.46	0.239554	26.7041
398	-47.0334	-21.961	18	90.3368	0.419114	47.2164	9	106.35	0.368914	41.3451	7	69.6	0.154509	47.206	17	95.0735	0.338834	33.3621	13	77.5513	0.514172	43.5992	4	45.4	0.24999	21.8978
399	-45.8836	-21.961	18	89.1529	0.409878	47.0613	9	106.35	0.368914	41.3451	7	69.6	0.154509	47.206	17	95.0735	0.338834	33.3621	15	76.5124	0.50911	43.1832	5	44.98	0.32916	38.7046
400	-44.7337	-21.961	20	90.6994	0.396123	47.3359	8	110.479	0.339479	44.4934	7	69.6	0.154509	47.206	16	94.7583	0.340389	34.1157	18	75.4627	0.505407	43.412	5	44.98	0.32916	38.7046
401	-43.5838	-21.961	19	91.8199	0.393198	46.7475	8	117.379	0.333615	45.3261	5	87.64	0.17199	44.285	16	94.7583	0.340389	34.1157	18	75.4627	0.505407	43.412	5	44.98	0.32916	38.7046
402	-42.4339	-21.961	19	91.8199	0.393198	46.7475	8	117.379	0.333615	45.3261	4	98.0667	0.130341	35.9973	15	93.5143	0.343195	34.2666	15	77.6952	0.501124	45.5282	6	43.8933	0.315788	42.8654
403	-41.2841	-21.961	17	90.5618	0.409254	45.0147	8	117.379	0.333615	45.3261	4	98.0667	0.130341	35.9973	14	94.8725	0.351055	33.5282	15	77.6952	0.501124	45.5282	5	44.98	0.328241	37.3455
404	-69.7586	-21.0465	1	NC	NC	NC	0	NC	NC	NC	0	NC	NC	NC	3	122.2	0.327886	44.0416	2	88	0.650897	NC	0	NC	NC	NC
405	-68.6132	-21.0465	2	19	0.115328	NC	1	NC	NC	NC	1	NC	NC	NC	6	101.52	0.284803	48.5385	10	78.6889	0.494505	41.7226	0	NC	NC	NC
406	-67.4678	-21.0465	2	93	0.232316	NC	1	NC	NC	NC	2	141.4	0.0358659	NC	6	99.32	0.205784	35.4271	8	80.3071	0.508224	37.5984	0	NC	NC	NC
407	-66.3224	-21.0465	3	101.133	0.466643	46.4703	2	64.6	0.397748	NC	2	141.4	0.0358659	NC	10	96.1956	0.208284	42.879	9	76.9444	0.48449	41.8894	0	NC	NC	NC
408	-65.177	-21.0465	5	91.96	0.387642	50.6715	7	104.057	0.325424	43.3313	3	139.467	0.177759	46.7816	15	96.4743	0.256712	36.9199	11	75.2873	0.500719	41.0182	1	NC	NC	NC
409	-64.0316	-21.0465	8	93.0357	0.361707	44.7066	9	109.306	0.303109	43.0023	6	108.627	0.181269	48.5537	17	96.2662	0.288413	34.3074	17	80.5118	0.549495	36.2272	2	40.4	0.444249	NC
410	-62.8862	-21.0465	9	93.7556	0.368578	40.5864	12	105.833	0.357199	44.7457	8	98.85	0.185711	42.7981	19	96.8327	0.287991	37.7926	10	83.8	0.519856	40.5959	3	44.4	0.324142	33.9421
411	-61.7408	-21.0465	7	101.448	0.406074	38.8679	12	105.833	0.357199	44.7457	7	84.6667	0.169665	38.8344	15	95.3029	0.297366	36.1558	8	85.1857	0.531042	43.6825	3	44.4	0.324142	33.9421
412	-60.5954	-21.0465	5	103.02	0.3946	32.854	12	105.833	0.357199	44.7457	6	90.2667	0.180385	39.5236	13	96.2385	0.298359	32.4929	10	82.6844	0.510411	47.4263	2	46.4	0.29994	NC
413	-59.45	-21.0465	6	97.8667	0.381743	30.3819	12	105.833	0.357199	44.7457	6	90.2667	0.180385	39.5236	14	95.3692	0.29653	32.9823	8	76.4571	0.554925	40.076	2	46.4	0.29994	NC
414	-58.3046	-21.0465	10	95.7689	0.325981	37.3403	11	109.76	0.373505	41.3676	7	84.6667	0.169665	38.8344	16	95.105	0.318248	37.5641	11	76.8764	0.538856	39.6871	4	45.4	0.321393	31.2388
415	-57.1592	-21.0465	9	95.0944	0.324827	40.539	10	102.818	0.371082	41.4343	6	78.1867	0.172842	40.1523	16	94.175	0.345673	34.2395	11	80.6727	0.52125	43.0072	3	46.4	0.249122	21.7239
416	-56.0138	-21.0465	10	95.0944	0.326121	37.3241	12	95.8606	0.362207	42.5383	6	78.1867	0.172842	40.1523	18	94.234	0.341226	35.3205	9	81.3722	0.57489	37.8864	3	46.4	0.249122	21.7239
417	-54.8684	-21.0465	10	95.0944	0.326121	37.3241	12	95.8606	0.362207	42.5383	6	78.1867	0.172842	40.1523	18	94.234	0.341226	35.3205	9	81.3722	0.57489	37.8864	2	46.4	0.310571	NC
418	-53.723	-21.0465	10	89.7	0.345248	36.0447	11	99.0255	0.349813	45.7742	6	78.1867	0.172842	40.1523	18	94.234	0.341226	35.3205	11	81.2255	0.541372	40.8815	2	46.4	0.310571	NC
419	-52.5776	-21.0465	9	94.0357	0.342785	39.4159	11	99.0255	0.349813	45.7742	6	78.1867	0.172842	40.1523	18	94.234	0.341226	35.3205	12	79.8879	0.526573	42.8352	2	46.4	0.310571	NC
420	-51.4322	-21.0465	13	89.3606	0.387815	46.9114	10	102.507	0.34604	46.0965	6	78.1867	0.172842	40.1523	16	95.55	0.356447	33.2131	12	79.8879	0.526573	42.8352	4	45.4	0.24999	21.8978
421	-50.2868	-21.0465	14	89.8128	0.375824	47.5759	10	102.507	0.34604	46.0965	7	69.6	0.154509	47.206	16	95.9867	0.345057	32.8445	12	79.8879	0.526573	42.8352	4	45.4	0.24999	21.8978
422	-49.1414	-21.0465	14	92.1385	0.378275	49.8876	9	106.35	0.368914	41.3451	7	69.6	0.154509	47.206	16	95.9867	0.345057	32.8445	13	78.3667	0.509078	43.9785	4	45.4	0.24999	21.8978
423	-47.996	-21.0465	15	91.9912	0.395101	48.7259	9	106.35	0.368914	41.3451	7	69.6	0.154509	47.206	16	95.9867	0.345057	32.8445	12	77.7212	0.521265	42.6657	4	45.4	0.24999	21.8978
424	-46.8506	-21.0465	18	90.3368	0.419114	47.2164	9	106.35	0.368914	41.3451	7	69.6	0.154509	47.206	16	95.9867	0.345057	32.8445	13	77.5513	0.514172	43.5992	4	45.4	0.24999	21.8978
425	-45.7052	-21.0465	18	89.1529	0.409878	47.0613	8	110.479	0.339479	44.4934	7	69.6	0.154509	47.206	16	95.9867	0.345057	32.8445	15	74.6038	0.518523	42.537	5	44.98	0.32916	38.7046
426	-44.5598	-21.0465	17	89.645	0.410691	45.1028	8	110.479	0.339479	44.4934	6	78.1867	0.172842	40.1523	16	95.9867	0.345057	32.8445	17	76.7574	0.505547	43.2722	5	44.98	0.32916	38.7046
427	-43.4144	-21.0465	18	90.5618	0.408133	44.1557	7	114.829	0.335623	42.9464	6	78.1867	0.172842	40.1523	15	95.9276	0.346685	33.686	18	75.549	0.496108	44.0926	5	44.98	0.32916	38.7046
428	-42.269	-21.0465	19	91.8199	0.393198	46.7475	8	117.379	0.333615	45.3261	4	98.0667	0.130341	35.9973	14	94.8725	0.351055	33.5282	19	74.3497	0.463529	47.4836	5	44.98	0.32916	38.7046
429	-41.1236	-21.0465	17	92.9191	0.374686	48.3404	8	117.379	0.333615	45.3261	4	98.0667	0.130341	35.9973	14	94.8725	0.351055	33.5282	15	77.821	0.487488	46.9095	6	43.8933	0.315788	42.8654
430	-69.5007	-20.1341	1	NC	NC	NC	1	NC	NC	NC	2	21	0.0730296	NC	5	105.98	0.325587	37.5019	8	79.1714	0.486954	47.4778	0	NC	NC	NC
431	-68.3596	-20.1341	2	93	0.232316	NC	1	NC	NC	NC	3	101.267	0.048936	42.69	7	98.3619	0.281284	46.0828	10	78.6889	0.494505	41.7226	0	NC	NC	NC
432	-67.2184	-20.1341	2	93	0.232316	NC	1	NC	NC	NC	2	141.4	0.0358659	NC	6	99.32	0.205784	35.4271	8	80.3071	0.508224	37.5984	0	NC	NC	NC
433	-66.0772	-20.1341	3	101.133	0.466643	46.4703	4	63.9667	0.259376	71.8607	2	141.4	0.0358659	NC	11	99.2655	0.227978	41.5941	9	80.0944	0.513497	38.3636	1	NC	NC	NC
434	-64.9361	-20.1341	4	93.9	0.356879	68.1002	9	106.533	0.305173	42.7595	4	115.967	0.158	47.8196	14	95.3516	0.252158	39.0847	12	81.0788	0.523131	34.4505	2	40.4	0.444249	NC
435	-63.7949	-20.1341	8	93.0357	0.361707	44.7066	10	105.218	0.349156	44.3421	6	108.627	0.181269	48.5537	18	95.1882	0.283006	34.2064	11	83.4073	0.589006	32.2344	3	44.4	0.324142	33.9421
436	-62.6537	-20.1341	11	97.2182	0.361932	42.0533	12	105.833	0.357199	44.7457	8	98.85	0.185711	42.7981	18	94.9216	0.282513	38.9063	11	83.5673	0.505906	42.1698	3	44.4	0.324142	33.9421
437	-61.5126	-20.1341	9	99.0611	0.366756	45.1949	12	105.833	0.357199	44.7457	8	98.85	0.185711	42.7981	14	96.044	0.284143	36.4187	13	81.3667	0.487212	45.8369	3	44.4	0.324142	33.9421
438	-60.3714	-20.1341	5	103.02	0.3946	32.854	12	105.833	0.357199	44.7457	6	90.2667	0.180385	39.5236	14	95.3692	0.29653	32.9823	9	82.0889	0.490324	53.5314	2	46.4	0.29994	NC
439	-59.2302	-20.1341	6	97.8667	0.381743	30.3819	12	105.833	0.357199	44.7457	7	84.6667	0.169665	38.8344	13	94.441	0.305584	32.2157	10	76.2933	0.501598	46.9935	3	44.4	0.324142	33.9421
440	-58.0891	-20.1341	10	95.7689	0.325981	37.3403	12	105.833	0.357199	44.7457	6	78.1867	0.172842	40.1523	19	93.7392	0.322427	37.1046	11	79.5418	0.515048	42.9097	5	44.6	0.293618	35.5775
441	-56.9479	-20.1341	9	95.0944	0.324827	40.539	12	95.8606	0.362207	42.5383	6	78.1867	0.172842	40.1523	18	94.234	0.341226	35.3205	12	80.9515	0.509715	43.2405	4	45.4	0.321393	31.2388
442	-55.8067	-20.1341	10	95.0944	0.326121	37.3241	12	95.8606	0.362207	42.5383	6	78.1867	0.172842	40.1523	18	94.234	0.341226	35.3205	11	81.2255	0.541372	40.8815	3	46.4	0.249122	21.7239
443	-54.6656	-20.1341	10	95.0944	0.326121	37.3241	12	95.8606	0.362207	42.5383	6	78.1867	0.172842	40.1523	18	94.234	0.341226	35.3205	11	81.2255	0.541372	40.8815	3	46.4	0.249122	21.7239
444	-53.5244	-20.1341	8	98.5143	0.306351	39.9729	11	99.0255	0.349813	45.7742	6	78.1867	0.172842	40.1523	18	94.234	0.341226	35.3205	11	81.2255	0.541372	40.8815	2	46.4	0.310571	NC
445	-52.3832	-20.1341	9	98.3786	0.357301	44.617	11	99.0255	0.349813	45.7742	6	78.1867	0.172842	40.1523	17	94.6	0.347274	34.9732	11	81.2255	0.541372	40.8815	2	46.4	0.310571	NC
446	-51.2421	-20.1341	12	91.7964	0.369012	50.0255	9	106.35	0.368914	41.3451	6	78.1867	0.172842	40.1523	16	95.55	0.356447	33.2131	11	81.2255	0.541372	40.8815	4	45.4	0.24999	21.8978
447	-50.1009	-20.1341	13	91.8697	0.356293	50.4375	9	106.35	0.368914	41.3451	6	78.1867	0.172842	40.1523	16	95.9867	0.345057	32.8445	11	81.2255	0.541372	40.8815	4	45.4	0.24999	21.8978
448	-48.9597	-20.1341	15	91.9912	0.395101	48.7259	9	106.35	0.368914	41.3451	6	78.1867	0.172842	40.1523	16	95.9867	0.345057	32.8445	12	78.9242	0.528029	42.2939	4	45.4	0.24999	21.8978
449	-47.8186	-20.1341	16	90.701	0.410065	46.2191	9	106.35	0.368914	41.3451	6	78.1867	0.172842	40.1523	16	95.9867	0.345057	32.8445	12	77.7212	0.530049	42.4732	4	45.4	0.24999	21.8978
450	-46.6774	-20.1341	17	90.6183	0.418723	45.7116	9	106.35	0.368914	41.3451	6	78.1867	0.172842	40.1523	16	95.9867	0.345057	32.8445	13	77.5513	0.526787	42.2639	4	45.4	0.24999	21.8978
451	-45.5362	-20.1341	17	89.645	0.416695	47.847	9	106.35	0.368914	41.3451	6	78.1867	0.172842	40.1523	16	95.9867	0.345057	32.8445	14	76.0857	0.534927	40.4315	5	44.98	0.32916	38.7046
452	-44.3951	-20.1341	18	90.6294	0.402971	45.2445	8	110.479	0.339479	44.4934	6	78.1867	0.172842	40.1523	16	95.9867	0.345057	32.8445	16	76.2783	0.518053	42.1271	5	44.98	0.32916	38.7046
453	-43.2539	-20.1341	17	90.95	0.399532	44.0779	7	114.829	0.335623	42.9464	6	78.1867	0.172842	40.1523	15	95.9276	0.346685	33.686	17	76.7574	0.506875	43.1437	5	44.98	0.32916	38.7046
454	-42.1127	-20.1341	16	93.7567	0.37599	48.7558	8	117.379	0.333615	45.3261	5	87.64	0.147924	39.5723	15	95.9276	0.346685	33.686	19	74.3497	0.490416	45.8371	5	44.98	0.32916	38.7046
455	-40.9716	-20.1341	16	92.5467	0.383447	47.0043	8	117.379	0.333615	45.3261	4	98.0667	0.130341	35.9973	14	94.8725	0.351055	33.5282	16	76.4067	0.490082	44.6817	5	44.98	0.32916	38.7046
456	-69.2567	-19.2238	3	59	0.266473	49.2492	1	NC	NC	NC	3	101.267	0.048936	42.69	7	98.3619	0.281284	46.0828	10	76.3644	0.495052	42.5625	0	NC	NC	NC
457	-68.1196	-19.2238	3	88.3333	0.342366	30.8976	1	NC	NC	NC	3	101.267	0.048936	42.69	7	91.4571	0.205656	35.9874	9	78.2833	0.48668	42.9627	0	NC	NC	NC
458	-66.9824	-19.2238	3	101.133	0.466643	46.4703	1	NC	NC	NC	2	141.4	0.0358659	NC	7	103.905	0.233358	35.3525	8	80.3071	0.508224	37.5984	0	NC	NC	NC
459	-65.8452	-19.2238	5	94	0.384365	63.7167	5	94.78	0.305123	51.9246	2	141.4	0.0358659	NC	12	97.4303	0.251022	41.0974	9	80.0944	0.513497	38.3636	1	NC	NC	NC
460	-64.7081	-19.2238	8	93.8643	0.383868	49.5042	9	106.533	0.305173	42.7595	3	90.5333	0.0916762	7.86791	15	93.9543	0.250133	37.5472	11	80.9527	0.522128	34.5784	3	40.4	0.348793	39.0197
461	-63.5709	-19.2238	12	94.5394	0.317829	48.4236	9	108.122	0.373864	40.1579	6	105.56	0.193246	47.2999	20	95.0242	0.29115	38.85	10	82.5822	0.539708	44.1898	4	43.4	0.289552	40.1327
462	-62.4338	-19.2238	11	97.1164	0.353623	42.5823	12	105.833	0.357199	44.7457	8	98.85	0.185711	42.7981	19	94.6374	0.316548	37.6551	12	81.197	0.460753	49.2245	5	44.6	0.293618	35.5775
463	-61.2966	-19.2238	10	98.2356	0.345012	46.4155	12	105.833	0.357199	44.7457	7	84.6667	0.169665	38.8344	18	95.0993	0.338976	34.3294	12	81.197	0.460753	49.2245	4	45.4	0.321393	31.2388
464	-60.1594	-19.2238	8	99.6	0.316258	41.8774	12	105.833	0.357199	44.7457	6	90.2667	0.180385	39.5236	18	94.2784	0.324559	35.0994	11	79.9164	0.45803	53.2814	4	45.4	0.321393	31.2388
465	-59.0223	-19.2238	9	97.5278	0.312448	40.4679	12	105.833	0.357199	44.7457	7	84.6667	0.169665	38.8344	17	93.7691	0.331953	34.2935	12	81.2394	0.446445	50.461	6	43.7067	0.319063	36.0259
466	-57.8851	-19.2238	10	98.2	0.298092	45.0435	12	105.833	0.357199	44.7457	6	78.1867	0.172842	40.1523	18	94.0797	0.326601	37.1955	12	81.5879	0.493139	43.8509	6	43.7067	0.319063	36.0259
467	-56.748	-19.2238	9	97.7944	0.287427	50.1054	12	95.8606	0.362207	42.5383	6	78.1867	0.172842	40.1523	18	94.234	0.341226	35.3205	13	81.3846	0.492058	44.0193	5	44.6	0.293618	35.5775
468	-55.6108	-19.2238	10	97.7944	0.298229	45.0367	12	95.8606	0.362207	42.5383	6	78.1867	0.172842	40.1523	18	94.234	0.341226	35.3205	12	82.3545	0.517956	41.0193	3	46.4	0.249122	21.7239
469	-54.4736	-19.2238	8	98.5143	0.306351	39.9729	11	99.0255	0.349813	45.7742	6	78.1867	0.172842	40.1523	18	94.234	0.341226	35.3205	10	82.1556	0.540977	40.5737	3	46.4	0.249122	21.7239
470	-53.3365	-19.2238	9	98.3786	0.357301	44.617	11	99.0255	0.349813	45.7742	6	78.1867	0.172842	40.1523	17	94.6	0.347274	34.9732	10	82.1556	0.540977	40.5737	2	46.4	0.310571	NC
471	-52.1993	-19.2238	10	94.2944	0.340046	48.2768	10	102.676	0.352689	43.9668	6	78.1867	0.172842	40.1523	17	94.6	0.347274	34.9732	10	82.1556	0.540977	40.5737	3	44.4	0.296671	4.45742
472	-51.0622	-19.2238	12	91.7964	0.369012	50.0255	9	106.35	0.368914	41.3451	6	78.1867	0.172842	40.1523	17	95.8735	0.354945	32.5505	10	82.1556	0.540977	40.5737	4	45.4	0.24999	21.8978
473	-49.925	-19.2238	12	91.7964	0.369012	50.0255	9	106.35	0.368914	41.3451	6	78.1867	0.172842	40.1523	16	95.9867	0.345057	32.8445	11	81.2255	0.515881	43.1608	4	45.4	0.24999	21.8978
474	-48.7878	-19.2238	14	91.6179	0.405449	48.1811	9	106.35	0.368914	41.3451	6	78.1867	0.172842	40.1523	16	95.9867	0.345057	32.8445	11	79.5855	0.537289	39.8966	4	45.4	0.24999	21.8978
475	-47.6507	-19.2238	16	90.0095	0.427471	45.2318	9	106.35	0.368914	41.3451	6	78.1867	0.172842	40.1523	16	95.9867	0.345057	32.8445	13	77.5513	0.523196	43.5012	4	45.4	0.24999	21.8978
476	-46.5135	-19.2238	16	90.0095	0.427471	45.2318	9	106.35	0.368914	41.3451	6	78.1867	0.172842	40.1523	16	95.9867	0.345057	32.8445	11	79.5855	0.547396	41.7369	4	45.4	0.24999	21.8978
477	-45.3764	-19.2238	14	87.5051	0.435131	44.9722	9	106.35	0.368914	41.3451	6	78.1867	0.172842	40.1523	16	95.9867	0.345057	32.8445	14	76.0857	0.534927	40.4315	4	45.4	0.24999	21.8978
478	-44.2392	-19.2238	16	90.0095	0.407271	43.43	8	110.479	0.339479	44.4934	6	78.1867	0.172842	40.1523	16	95.9867	0.345057	32.8445	17	76.2783	0.505531	43.9165	4	45.4	0.24999	21.8978
479	-43.102	-19.2238	13	93.2788	0.392186	44.8896	7	114.829	0.335623	42.9464	6	78.1867	0.172842	40.1523	15	95.9276	0.346685	33.686	17	76.7574	0.506875	43.1437	4	45.4	0.24999	21.8978
480	-41.9649	-19.2238	13	93.8692	0.392224	45.1011	7	114.829	0.335623	42.9464	5	87.64	0.147924	39.5723	15	95.9276	0.346685	33.686	17	76.7574	0.506875	43.1437	5	44.98	0.32916	38.7046
481	-40.8277	-19.2238	14	92.4923	0.387551	45.2591	8	117.379	0.333615	45.3261	4	98.0667	0.130341	35.9973	14	96.844	0.329483	33.5729	16	76.2967	0.50034	43.9727	5	44.98	0.32916	38.7046
482	-70.1596	-18.3154	1	NC	NC	NC	1	NC	NC	NC	4	99.1667	0.0845157	50.6113	7	98.3619	0.281284	46.0828	7	83.2095	0.517448	38.5059	0	NC	NC	NC
483	-69.0262	-18.3154	4	76	0.265336	50.3429	1	NC	NC	NC	3	101.267	0.048936	42.69	7	98.3619	0.281284	46.0828	11	75.0582	0.488065	45.2025	0	NC	NC	NC
484	-67.8928	-18.3154	3	88.3333	0.342366	30.8976	1	NC	NC	NC	2	141.4	0.0358659	NC	8	97.8429	0.234002	37.7441	8	80.3071	0.508224	37.5984	0	NC	NC	NC
485	-66.7595	-18.3154	6	93.4267	0.411799	51.1738	3	74.6	0.319653	54.7011	2	141.4	0.0358659	NC	8	103.871	0.234093	35.8304	8	80.3071	0.508224	37.5984	1	NC	NC	NC
486	-65.6261	-18.3154	10	90.8444	0.373686	46.4571	7	100.486	0.29324	51.4308	3	97.0667	0.162596	67.5206	16	96.99	0.282508	42.1962	9	77.2	0.508994	38.9575	2	40.4	0.444249	NC
487	-64.4927	-18.3154	14	94.8703	0.3564	47.0677	9	118.272	0.34116	35.6023	3	90.5333	0.0916762	7.86791	21	96.121	0.302341	38.9678	12	83.9364	0.510325	38.7494	4	43.4	0.289552	40.1327
488	-63.3593	-18.3154	15	92.7505	0.319376	44.9586	11	115.975	0.403985	36.2934	7	96.2476	0.186993	43.8588	24	95.8957	0.316337	39.2053	14	82.2659	0.534668	40.9291	6	43.7067	0.319063	36.0259
489	-62.226	-18.3154	13	93.3974	0.354873	41.6807	12	111.942	0.387067	39.2541	7	96.2476	0.186993	43.8588	21	94.3114	0.326223	37.5557	13	81.3667	0.468044	49.0746	6	43.7067	0.319063	36.0259
490	-61.0926	-18.3154	10	96.7244	0.309064	41.3288	13	110.156	0.368533	42.3238	6	78.1867	0.172842	40.1523	19	94.7287	0.334418	34.693	10	82.5822	0.476548	49.8022	6	43.7067	0.319063	36.0259
491	-59.9592	-18.3154	10	96.7378	0.297903	40.3265	12	105.833	0.357199	44.7457	6	78.1867	0.172842	40.1523	17	94.7897	0.345857	34.1999	11	83.5673	0.487116	46.3523	6	43.7067	0.319063	36.0259
492	-58.8258	-18.3154	9	97.5278	0.312448	40.4679	12	105.833	0.357199	44.7457	6	78.1867	0.172842	40.1523	17	94.7897	0.345857	34.1999	10	82.6267	0.476709	46.3395	6	43.7067	0.319063	36.0259
493	-57.6925	-18.3154	10	98.2	0.298092	45.0435	13	102.859	0.353532	44.8447	6	78.1867	0.172842	40.1523	19	93.3251	0.33588	36.451	11	82.2982	0.461562	47.1362	6	43.7067	0.319063	36.0259
494	-56.5591	-18.3154	8	99.25	0.266961	54.2908	12	95.8606	0.362207	42.5383	6	78.1867	0.172842	40.1523	18	94.234	0.341226	35.3205	12	81.8879	0.469412	45.7301	5	44.6	0.293618	35.5775
495	-55.4257	-18.3154	9	97.3214	0.293612	45.2239	12	95.8606	0.362207	42.5383	6	78.1867	0.172842	40.1523	18	94.234	0.341226	35.3205	12	82.3545	0.517956	41.0193	5	44.6	0.293618	35.5775
496	-54.2923	-18.3154	8	98.5143	0.306351	39.9729	11	99.0255	0.349813	45.7742	6	78.1867	0.172842	40.1523	17	94.6	0.347274	34.9732	10	82.1556	0.540977	40.5737	5	44.6	0.293618	35.5775
497	-53.159	-18.3154	10	94.2944	0.340046	48.2768	11	99.0255	0.349813	45.7742	6	78.1867	0.172842	40.1523	17	94.6	0.347274	34.9732	10	82.1556	0.540977	40.5737	4	43.4	0.355687	19.9893
498	-52.0256	-18.3154	10	94.2944	0.340046	48.2768	10	102.676	0.352689	43.9668	6	78.1867	0.172842	40.1523	16	95.55	0.356447	33.2131	10	82.1556	0.540977	40.5737	3	44.4	0.296671	4.45742
499	-50.8922	-18.3154	10	94.2944	0.340046	48.2768	9	106.35	0.368914	41.3451	6	78.1867	0.172842	40.1523	17	95.8735	0.354945	32.5505	10	82.1556	0.540977	40.5737	3	44.4	0.296671	4.45742
500	-49.7588	-18.3154	11	94.3689	0.367273	49.6882	9	106.35	0.368914	41.3451	6	78.1867	0.172842	40.1523	16	95.9867	0.345057	32.8445	10	81.3244	0.53665	39.8565	4	45.4	0.24999	21.8978
501	-48.6255	-18.3154	12	93.8109	0.389704	48.6366	9	106.35	0.368914	41.3451	6	78.1867	0.172842	40.1523	16	95.9867	0.345057	32.8445	11	79.5855	0.537289	39.8966	4	45.4	0.24999	21.8978
502	-47.4921	-18.3154	14	90.4897	0.436521	43.9685	9	106.35	0.368914	41.3451	6	78.1867	0.172842	40.1523	16	95.9867	0.345057	32.8445	12	78.9242	0.5273	41.9537	4	45.4	0.24999	21.8978
503	-46.3587	-18.3154	14	90.4897	0.436521	43.9685	9	106.35	0.368914	41.3451	6	78.1867	0.172842	40.1523	16	95.9867	0.345057	32.8445	10	81.3244	0.560594	37.897	4	45.4	0.24999	21.8978
504	-45.2253	-18.3154	13	87.7333	0.436441	42.4666	8	110.479	0.339479	44.4934	6	78.1867	0.172842	40.1523	16	95.9867	0.345057	32.8445	12	78.9242	0.54165	41.8864	4	45.4	0.24999	21.8978
505	-44.092	-18.3154	12	91.6509	0.402655	44.8425	8	110.479	0.339479	44.4934	6	78.1867	0.172842	40.1523	16	95.9867	0.345057	32.8445	16	76.2783	0.518053	42.1271	4	45.4	0.24999	21.8978
506	-42.9586	-18.3154	11	92.7111	0.385889	46.6613	7	114.829	0.335623	42.9464	6	78.1867	0.172842	40.1523	15	95.9276	0.346685	33.686	16	76.2783	0.518053	42.1271	4	45.4	0.24999	21.8978
507	-41.8252	-18.3154	11	94.2255	0.379816	47.7351	7	114.829	0.335623	42.9464	5	87.64	0.147924	39.5723	15	95.9276	0.346685	33.686	18	77.519	0.501455	43.7699	4	45.4	0.24999	21.8978
508	-40.6918	-18.3154	13	92.8974	0.368672	46.6932	8	117.379	0.333615	45.3261	5	87.64	0.147924	39.5723	13	97.2026	0.31965	35.1025	16	78.4783	0.479553	45.4799	5	44.98	0.32916	38.7046
509	-71.0684	-17.4087	1	NC	NC	NC	1	NC	NC	NC	3	101.267	0.111426	29.9419	5	100.94	0.319218	32.4226	5	80.6	0.551821	28.8593	0	NC	NC	NC
510	-69.9386	-17.4087	3	59	0.266473	49.2492	1	NC	NC	NC	4	99.1667	0.0845157	50.6113	8	99.7143	0.270226	44.9491	12	76.9727	0.508309	39.9398	0	NC	NC	NC
511	-68.8088	-17.4087	3	88.3333	0.342366	30.8976	1	NC	NC	NC	2	141.4	0.0358659	NC	9	102.683	0.285633	41.1478	11	77.3491	0.510051	41.4971	0	NC	NC	NC
512	-67.679	-17.4087	6	80.7733	0.274235	44.2972	1	NC	NC	NC	3	97.0667	0.137032	63.9702	11	100.04	0.238578	32.0401	9	82.05	0.51856	36.4024	2	40.4	0.444249	NC
513	-66.5492	-17.4087	12	92.603	0.352289	51.5272	3	74.6	0.319653	54.7011	6	85.0533	0.146254	53.9112	19	96.9053	0.288293	38.5759	14	83.7275	0.52109	33.6401	2	40.4	0.444249	NC
514	-65.4194	-17.4087	16	94.44	0.341568	48.6748	11	116.24	0.351666	38.3122	4	70.6667	0.155271	46.8445	22	95.8571	0.295149	39.2	17	84.6015	0.5288	38.2285	4	42.6667	0.397138	36.5328
515	-64.2896	-17.4087	19	94.4023	0.34648	49.461	12	112.324	0.393793	38.0547	5	87.64	0.147924	39.5723	24	95.1659	0.317301	39.0237	14	82.3099	0.53749	40.0187	7	44.0857	0.331559	34.2416
516	-63.1598	-17.4087	18	95.4183	0.315042	47.7679	12	112.324	0.393793	38.0547	7	96.2476	0.186993	43.8588	22	94.6519	0.319861	38.6328	14	81.1231	0.493292	45.3951	7	44.0857	0.331559	34.2416
517	-62.03	-17.4087	12	95.3788	0.348387	44.8648	14	107.376	0.363764	42.5424	7	96.2476	0.186993	43.8588	19	95.3965	0.341982	35.1358	12	83.203	0.486587	46.0068	7	44.0857	0.331559	34.2416
518	-60.9002	-17.4087	11	94.5818	0.306443	39.8594	14	107.376	0.363764	42.5424	6	78.1867	0.172842	40.1523	17	95.8735	0.347507	33.7578	10	82.5822	0.476548	49.8022	6	43.7067	0.319063	36.0259
519	-59.7704	-17.4087	10	96.7378	0.297903	40.3265	12	105.833	0.357199	44.7457	6	78.1867	0.172842	40.1523	18	95.2758	0.341319	34.2457	10	83.8	0.455393	51.2687	6	43.7067	0.319063	36.0259
520	-58.6406	-17.4087	9	99.5667	0.286413	47.5113	13	102.859	0.353532	44.8447	6	78.1867	0.172842	40.1523	19	94.9146	0.340665	34.1497	11	82.2982	0.461562	47.1362	6	43.7067	0.319063	36.0259
521	-57.5108	-17.4087	9	99.5667	0.286413	47.5113	13	102.859	0.353532	44.8447	6	78.1867	0.172842	40.1523	19	93.3251	0.33588	36.451	12	81.1212	0.444252	49.5316	6	43.7067	0.319063	36.0259
522	-56.381	-17.4087	7	99.8	0.263407	56.4049	12	95.8606	0.362207	42.5383	6	78.1867	0.172842	40.1523	17	94.6	0.347274	34.9732	12	81.8879	0.469412	45.7301	5	44.6	0.293618	35.5775
523	-55.2512	-17.4087	6	102.987	0.287642	48.2977	12	95.8606	0.362207	42.5383	6	78.1867	0.172842	40.1523	17	94.6	0.347274	34.9732	11	83.2182	0.48954	44.0282	5	44.6	0.293618	35.5775
524	-54.1214	-17.4087	7	102.987	0.300771	40.7194	11	99.0255	0.349813	45.7742	6	78.1867	0.172842	40.1523	17	94.6	0.347274	34.9732	10	82.1556	0.540977	40.5737	4	45.4	0.321393	31.2388
525	-52.9915	-17.4087	8	97.4	0.286451	43.258	10	102.676	0.352689	43.9668	6	78.1867	0.172842	40.1523	17	94.6	0.347274	34.9732	10	82.1556	0.540977	40.5737	4	43.4	0.355687	19.9893
526	-51.8617	-17.4087	8	97.4	0.286451	43.258	10	102.676	0.352689	43.9668	6	78.1867	0.172842	40.1523	17	95.8735	0.354945	32.5505	10	82.1556	0.540977	40.5737	3	44.4	0.296671	4.45742
527	-50.7319	-17.4087	9	92.9857	0.288979	43.5134	9	106.35	0.368914	41.3451	6	78.1867	0.172842	40.1523	17	95.8735	0.354945	32.5505	10	82.1556	0.540977	40.5737	3	44.4	0.296671	4.45742
528	-49.6021	-17.4087	10	94.2944	0.346501	48.5126	10	102.284	0.355707	42.456	6	78.1867	0.172842	40.1523	16	95.9867	0.345057	32.8445	10	81.3244	0.53665	39.8565	3	44.4	0.296671	4.45742
529	-48.4723	-17.4087	9	94.7	0.367551	45.6709	10	102.284	0.355707	42.456	6	78.1867	0.172842	40.1523	16	95.9867	0.345057	32.8445	11	79.5855	0.537289	39.8966	3	44.4	0.296671	4.45742
530	-47.3425	-17.4087	10	91.2278	0.392258	42.3627	10	102.284	0.355707	42.456	6	78.1867	0.172842	40.1523	16	95.9867	0.345057	32.8445	11	79.5855	0.537289	39.8966	3	44.4	0.296671	4.45742
531	-46.2127	-17.4087	10	89.75	0.421478	40.2971	9	106.206	0.323161	44.0647	6	78.1867	0.172842	40.1523	16	95.9867	0.345057	32.8445	11	80.0691	0.545803	40.9804	4	45.4	0.24999	21.8978
532	-45.0829	-17.4087	8	94	0.408641	39.9744	9	106.206	0.323161	44.0647	6	78.1867	0.172842	40.1523	16	95.9867	0.345057	32.8445	11	80.0691	0.550518	39.2457	4	45.4	0.24999	21.8978
533	-43.9531	-17.4087	9	93.4786	0.353534	51.6138	8	110.479	0.339479	44.4934	6	78.1867	0.172842	40.1523	16	95.9867	0.345057	32.8445	13	80.3205	0.529454	42.9821	4	45.4	0.24999	21.8978
534	-42.8233	-17.4087	12	94.2255	0.374087	46.4994	8	110.479	0.339479	44.4934	6	78.1867	0.172842	40.1523	15	95.9276	0.346685	33.686	16	78.35	0.498558	44.5843	4	45.4	0.24999	21.8978
535	-41.6935	-17.4087	11	94.2255	0.379816	47.7351	7	114.829	0.335623	42.9464	5	87.64	0.147924	39.5723	14	96.5077	0.341303	35.3647	17	78.5853	0.486756	45.5031	4	45.4	0.24999	21.8978
536	-40.5637	-17.4087	13	92.8974	0.368672	46.6932	8	117.379	0.333615	45.3261	5	87.64	0.147924	39.5723	13	97.2026	0.31965	35.1025	17	79.1353	0.505068	43.3073	5	44.98	0.32916	38.7046
537	-39.4339	-17.4087	13	92.8974	0.368672	46.6932	7	121.048	0.357839	43.267	4	98.0667	0.130341	35.9973	13	97.2026	0.31965	35.1025	17	79.1353	0.505068	43.3073	5	44.98	0.32916	38.7046
538	-71.9836	-16.5039	1	NC	NC	NC	0	NC	NC	NC	3	101.267	0.111426	29.9419	5	100.94	0.319218	32.4226	2	87.6	0.771291	NC	0	NC	NC	NC
539	-70.8571	-16.5039	1	NC	NC	NC	1	NC	NC	NC	4	99.1667	0.0845157	50.6113	8	98	0.264495	46.0573	9	74.9111	0.51474	41.8376	0	NC	NC	NC
540	-69.7307	-16.5039	4	80.7667	0.315568	39.8426	1	NC	NC	NC	4	99.1667	0.0845157	50.6113	10	100.987	0.279694	40.3927	10	74.8889	0.522864	41.3539	0	NC	NC	NC
541	-68.6042	-16.5039	7	87.7524	0.274593	42.8535	2	141	0.386505	NC	3	97.0667	0.137032	63.9702	15	97.7048	0.252627	34.6873	14	81.9253	0.542692	36.3263	2	40.4	0.444249	NC
542	-67.4778	-16.5039	14	88.6484	0.281731	49.9038	5	115.58	0.375973	37.2731	6	85.0533	0.146254	53.9112	20	96.7053	0.307132	36.8292	17	83.5662	0.484654	39.2167	3	38.9333	0.397605	42.9958
543	-66.3513	-16.5039	18	95.4693	0.341267	52.3046	9	112.011	0.346689	42.3396	7	69.6	0.157844	48.6004	23	95.7368	0.323376	38.0238	18	83.9281	0.515928	40.6363	6	44.36	0.349818	32.9564
544	-65.2249	-16.5039	20	94.6526	0.341214	49.6724	11	115.975	0.403405	35.8187	6	78.1867	0.176212	41.8708	23	96.2854	0.318321	39.3091	13	82.2436	0.4943	46.6806	7	44.0857	0.331559	34.2416
545	-64.0984	-16.5039	18	93.9229	0.320315	49.9925	12	112.324	0.393793	38.0547	5	87.64	0.147924	39.5723	21	94.7048	0.323845	38.9944	12	80.7727	0.494996	45.4616	7	44.0857	0.331559	34.2416
546	-62.972	-16.5039	18	95.4902	0.312325	48.786	12	112.324	0.393793	38.0547	6	78.1867	0.172842	40.1523	19	95.3965	0.341982	35.1358	13	80.741	0.482654	48.3608	7	44.0857	0.331559	34.2416
547	-61.8456	-16.5039	13	97.6103	0.331307	49.8022	14	107.376	0.363764	42.5424	6	78.1867	0.172842	40.1523	17	95.8735	0.347507	33.7578	11	82.3091	0.503165	44.5996	7	44.0857	0.331559	34.2416
548	-60.7191	-16.5039	10	96.7378	0.304171	39.573	14	107.376	0.363764	42.5424	6	78.1867	0.172842	40.1523	18	95.1974	0.346663	33.7047	8	81.3643	0.4506	55.7945	7	44.0857	0.331559	34.2416
549	-59.5927	-16.5039	10	98.8	0.275733	45.7492	13	102.859	0.353532	44.8447	6	78.1867	0.172842	40.1523	18	95.1974	0.346663	33.7047	10	81.0311	0.463238	53.3937	6	43.7067	0.319063	36.0259
550	-58.4662	-16.5039	9	99.5667	0.286413	47.5113	13	102.859	0.353532	44.8447	6	78.1867	0.172842	40.1523	19	94.1871	0.337239	36.1125	13	81.641	0.48874	44.839	6	43.7067	0.319063	36.0259
551	-57.3398	-16.5039	6	102.987	0.287642	48.2977	11	99.2582	0.368437	41.3357	6	78.1867	0.172842	40.1523	18	95.1974	0.342702	34.9462	13	81.3846	0.491341	45.1511	5	42.36	0.354888	33.4117
552	-56.2133	-16.5039	6	102.987	0.287642	48.2977	12	95.8606	0.362207	42.5383	6	78.1867	0.172842	40.1523	17	94.6	0.347274	34.9732	12	82.9121	0.491398	43.583	4	43.4	0.339448	31.4359
553	-55.0869	-16.5039	6	102.987	0.287642	48.2977	12	95.8606	0.362207	42.5383	6	78.1867	0.172842	40.1523	17	94.6	0.347274	34.9732	10	82.1556	0.47579	47.6865	3	44.4	0.397208	18.9124
554	-53.9604	-16.5039	7	102.987	0.300771	40.7194	11	99.0255	0.349813	45.7742	6	78.1867	0.172842	40.1523	17	94.6	0.347274	34.9732	10	82.1556	0.540977	40.5737	3	44.4	0.397208	18.9124
555	-52.834	-16.5039	8	97.4	0.286451	43.258	10	102.676	0.352689	43.9668	6	78.1867	0.172842	40.1523	17	94.6	0.347274	34.9732	10	82.1556	0.540977	40.5737	4	43.4	0.355687	19.9893
556	-51.7075	-16.5039	8	97.4	0.286451	43.258	9	106.35	0.368914	41.3451	6	78.1867	0.172842	40.1523	17	95.8735	0.354945	32.5505	10	82.1556	0.540977	40.5737	3	44.4	0.296671	4.45742
557	-50.5811	-16.5039	8	97.4	0.286451	43.258	10	102.284	0.355707	42.456	6	78.1867	0.172842	40.1523	17	95.8735	0.354945	32.5505	10	81.3244	0.53665	39.8565	3	44.4	0.296671	4.45742
558	-49.4546	-16.5039	8	93.6095	0.307379	41.3379	10	102.284	0.355707	42.456	6	78.1867	0.172842	40.1523	16	95.9867	0.345057	32.8445	10	81.3244	0.53665	39.8565	3	44.4	0.296671	4.45742
559	-48.3282	-16.5039	8	93.6095	0.307379	41.3379	10	102.284	0.355707	42.456	6	78.1867	0.172842	40.1523	16	95.9867	0.345057	32.8445	10	81.3244	0.53665	39.8565	3	44.4	0.296671	4.45742
560	-47.2018	-16.5039	8	93.6095	0.307379	41.3379	10	102.284	0.355707	42.456	6	78.1867	0.172842	40.1523	16	95.9867	0.345057	32.8445	11	79.5855	0.537289	39.8966	3	44.4	0.296671	4.45742
561	-46.0753	-16.5039	7	90.9333	0.30578	42.2127	9	106.206	0.323161	44.0647	6	78.1867	0.172842	40.1523	16	95.9867	0.345057	32.8445	10	81.3244	0.560402	37.881	3	44.4	0.296671	4.45742
562	-44.9489	-16.5039	6	99.62	0.315947	42.1626	9	106.206	0.323161	44.0647	6	78.1867	0.172842	40.1523	16	95.9867	0.345057	32.8445	13	80.9282	0.561372	37.9937	3	44.4	0.296671	4.45742
563	-43.8224	-16.5039	8	98.5143	0.276732	43.3144	9	106.206	0.323161	44.0647	6	78.1867	0.172842	40.1523	16	95.9867	0.345057	32.8445	13	80.9282	0.561372	37.9937	3	44.4	0.296671	4.45742
564	-42.696	-16.5039	10	94.9278	0.301264	43.6489	8	110.479	0.339479	44.4934	6	78.1867	0.172842	40.1523	15	95.9276	0.346685	33.686	16	80.2333	0.532844	40.8994	3	44.4	0.296671	4.45742
565	-41.5695	-16.5039	11	94.8756	0.344248	47.0022	7	114.829	0.335623	42.9464	5	87.64	0.147924	39.5723	14	96.5077	0.341303	35.3647	17	80.1074	0.521318	42.0071	4	45.4	0.24999	21.8978
566	-40.4431	-16.5039	12	94.7909	0.374247	46.7898	8	117.379	0.333615	45.3261	5	87.64	0.147924	39.5723	13	97.2026	0.31965	35.1025	17	79.1353	0.505068	43.3073	6	43.8933	0.315788	42.8654
567	-39.3166	-16.5039	13	92.8974	0.368672	46.6932	7	121.048	0.357839	43.267	4	98.0667	0.130341	35.9973	13	97.2026	0.31965	35.1025	18	77.9216	0.496004	45.2603	5	44.98	0.32916	38.7046
568	-74.0286	-15.6006	1	NC	NC	NC	0	NC	NC	NC	3	101.267	0.111426	29.9419	4	108.267	0.338692	37.3125	1	NC	NC	NC	0	NC	NC	NC
569	-72.9053	-15.6006	1	NC	NC	NC	0	NC	NC	NC	3	101.267	0.111426	29.9419	5	98.58	0.31537	39.3835	2	87.6	0.771291	NC	0	NC	NC	NC
570	-71.782	-15.6006	1	NC	NC	NC	0	NC	NC	NC	4	99.1667	0.0845157	50.6113	8	103.579	0.283944	40.6722	2	87.6	0.771291	NC	0	NC	NC	NC
571	-70.6587	-15.6006	2	165	0.344832	NC	1	NC	NC	NC	4	99.1667	0.0845157	50.6113	9	100.589	0.278059	41.7705	9	74.9111	0.51474	41.8376	0	NC	NC	NC
572	-69.5354	-15.6006	8	108.721	0.282141	42.3083	2	141	0.386505	NC	4	73.5667	0.152806	56.0142	14	99.1143	0.267329	36.2259	13	80.9128	0.543969	36.2223	2	36	0.20817	NC
573	-68.4121	-15.6006	13	92.7538	0.279928	51.7872	3	126.867	0.328326	16.0501	6	85.0533	0.146254	53.9112	21	96.6514	0.315932	36.5772	15	84.44	0.491057	37.619	4	42.6667	0.343094	37.4278
574	-67.2888	-15.6006	18	95.0784	0.310439	51.9789	9	120.622	0.414977	40.2082	7	69.6	0.157844	48.6004	23	95.7368	0.323376	38.0238	17	83.3926	0.506771	42.8752	6	44.36	0.349818	32.9564
575	-66.1655	-15.6006	17	95.2618	0.314517	51.1167	11	114.545	0.425535	34.7278	6	78.1867	0.176212	41.8708	23	94.6743	0.31362	39.4659	12	80.6333	0.427478	53.8841	6	44.36	0.349818	32.9564
576	-65.0422	-15.6006	18	93.9229	0.320315	49.9925	12	118.955	0.422237	35.0971	6	78.1867	0.176212	41.8708	20	95.2253	0.334428	36.6405	12	80.6333	0.427478	53.8841	7	44.0857	0.331559	34.2416
577	-63.9189	-15.6006	17	93.5721	0.325265	49.6943	11	115.975	0.403405	35.8187	5	87.64	0.147924	39.5723	19	95.1567	0.332327	36.1616	12	77.5303	0.456621	53.9322	7	44.0857	0.331559	34.2416
578	-62.7957	-15.6006	14	96.6066	0.307631	50.6186	13	110.479	0.376142	40.6056	6	78.1867	0.172842	40.1523	18	95.5464	0.340188	34.3847	10	80.2711	0.465255	53.4373	7	44.0857	0.331559	34.2416
579	-61.6724	-15.6006	12	99.2	0.328597	50.9029	13	110.479	0.376142	40.6056	6	78.1867	0.172842	40.1523	17	95.8735	0.347507	33.7578	9	82.8389	0.472791	50.1223	7	44.0857	0.331559	34.2416
580	-60.5491	-15.6006	12	99.2364	0.272884	49.9062	14	107.376	0.363764	42.5424	6	78.1867	0.172842	40.1523	18	95.1974	0.346663	33.7047	10	81.0311	0.463238	53.3937	7	44.0857	0.331559	34.2416
581	-59.4258	-15.6006	7	100.743	0.289646	47.7674	12	104.93	0.379235	39.3663	6	78.1867	0.172842	40.1523	18	95.1974	0.346663	33.7047	10	83.6978	0.50507	45.864	6	43.5467	0.340657	31.9746
582	-58.3025	-15.6006	6	102.987	0.287642	48.2977	11	99.2582	0.368437	41.3357	6	78.1867	0.172842	40.1523	18	95.1974	0.342702	34.9462	12	81.2848	0.486559	46.1173	6	43.5467	0.340657	31.9746
583	-57.1792	-15.6006	6	102.987	0.287642	48.2977	11	99.2582	0.368437	41.3357	6	78.1867	0.172842	40.1523	18	95.1974	0.342702	34.9462	12	81.2848	0.486559	46.1173	6	43.5467	0.340657	31.9746
584	-56.0559	-15.6006	6	102.987	0.287642	48.2977	12	95.8606	0.362207	42.5383	6	78.1867	0.172842	40.1523	18	95.1974	0.342702	34.9462	11	83.2182	0.489402	44.0336	6	43.5467	0.340657	31.9746
585	-54.9326	-15.6006	6	102.987	0.287642	48.2977	11	99.0255	0.349813	45.7742	6	78.1867	0.172842	40.1523	18	95.1974	0.342702	34.9462	10	82.1556	0.47579	47.6865	5	43.92	0.365016	31.8812
586	-53.8093	-15.6006	6	103.6	0.304829	40.8024	10	102.676	0.352689	43.9668	6	78.1867	0.172842	40.1523	18	95.1974	0.342702	34.9462	9	82.2611	0.50174	45.5808	3	44.4	0.397208	18.9124
587	-52.686	-15.6006	6	103.6	0.304829	40.8024	10	102.676	0.352689	43.9668	6	78.1867	0.172842	40.1523	19	95.1567	0.342408	34.1651	11	81.2255	0.53279	42.363	4	43.4	0.355687	19.9893
588	-51.5627	-15.6006	7	96.24	0.28355	45.3326	10	102.284	0.355707	42.456	6	78.1867	0.172842	40.1523	18	95.5464	0.350948	32.4396	11	81.2255	0.53279	42.363	4	43.4	0.355687	19.9893
589	-50.4394	-15.6006	7	96.24	0.28355	45.3326	10	102.284	0.355707	42.456	6	78.1867	0.172842	40.1523	17	95.8735	0.354945	32.5505	10	81.3244	0.53665	39.8565	3	44.4	0.296671	4.45742
590	-49.3161	-15.6006	8	93.6095	0.307379	41.3379	10	102.284	0.355707	42.456	6	78.1867	0.172842	40.1523	17	95.8735	0.354945	32.5505	10	81.3244	0.53665	39.8565	3	44.4	0.296671	4.45742
591	-48.1929	-15.6006	8	93.6095	0.307379	41.3379	10	102.284	0.355707	42.456	6	78.1867	0.172842	40.1523	16	95.9867	0.345057	32.8445	10	81.3244	0.53665	39.8565	3	44.4	0.296671	4.45742
592	-47.0696	-15.6006	8	93.6095	0.307379	41.3379	9	106.206	0.323161	44.0647	6	78.1867	0.172842	40.1523	16	95.9867	0.345057	32.8445	12	80.3455	0.561695	37.0578	3	44.4	0.296671	4.45742
593	-45.9463	-15.6006	6	99.62	0.315947	42.1626	9	106.206	0.323161	44.0647	6	78.1867	0.172842	40.1523	16	95.9867	0.345057	32.8445	12	80.3091	0.546711	40.0068	3	44.4	0.296671	4.45742
594	-44.823	-15.6006	7	100.333	0.297481	40.5625	9	106.206	0.323161	44.0647	6	78.1867	0.172842	40.1523	16	95.9867	0.345057	32.8445	12	81.7121	0.569304	36.7015	3	44.4	0.296671	4.45742
595	-43.6997	-15.6006	7	100.333	0.297481	40.5625	9	106.206	0.323161	44.0647	6	78.1867	0.172842	40.1523	15	96.3352	0.33979	34.3607	13	80.9282	0.561372	37.9937	3	44.4	0.296671	4.45742
596	-42.5764	-15.6006	9	98.3786	0.296309	42.3243	9	106.206	0.323161	44.0647	6	78.1867	0.172842	40.1523	15	96.3352	0.33979	34.3607	16	80.2333	0.525629	40.6834	3	44.4	0.296671	4.45742
597	-41.4531	-15.6006	11	94.8756	0.344248	47.0022	8	110.479	0.339479	44.4934	5	87.64	0.147924	39.5723	14	96.5077	0.341303	35.3647	16	79.1317	0.520837	42.6462	3	44.4	0.296671	4.45742
598	-40.3298	-15.6006	12	94.7909	0.374247	46.7898	8	117.379	0.333615	45.3261	5	87.64	0.147924	39.5723	13	97.2026	0.31965	35.1025	18	77.9216	0.496004	45.2603	5	43.46	0.239554	26.7041
599	-39.2065	-15.6006	13	92.8974	0.368672	46.6932	7	121.048	0.357839	43.267	4	98.0667	0.130341	35.9973	13	97.2026	0.31965	35.1025	18	77.9216	0.496004	45.2603	5	43.46	0.239554	26.7041
600	-74.9542	-14.6988	1	NC	NC	NC	0	NC	NC	NC	3	101.267	0.111426	29.9419	4	108.267	0.338692	37.3125	2	87.6	0.771291	NC	0	NC	NC	NC
601	-73.8338	-14.6988	1	NC	NC	NC	1	NC	NC	NC	4	99.1667	0.0845157	50.6113	5	98.58	0.31537	39.3835	2	87.6	0.771291	NC	0	NC	NC	NC
602	-72.7135	-14.6988	1	NC	NC	NC	0	NC	NC	NC	4	99.1667	0.0845157	50.6113	8	103.579	0.283944	40.6722	3	87.6	0.675082	26.9569	0	NC	NC	NC
603	-71.5932	-14.6988	2	165	0.344832	NC	0	NC	NC	NC	3	101.267	0.048936	42.69	9	103.883	0.285436	35.7399	4	77.6	0.596145	33.9539	2	46.4	0.337193	NC
604	-70.4728	-14.6988	2	165	0.344832	NC	0	NC	NC	NC	3	97.0667	0.162596	67.5206	13	98.6154	0.294814	39.4578	11	80.9673	0.549696	36.3777	3	42.9333	0.244828	32.9032
605	-69.3525	-14.6988	9	107.589	0.278439	41.6571	5	114.08	0.444206	31.2362	7	75.5429	0.154661	47.2955	20	97.0042	0.316651	37.6591	21	81.8457	0.510726	40.1116	7	42.9524	0.358772	33.2583
606	-68.2322	-14.6988	17	94.2074	0.277017	48.7967	8	124.193	0.438766	36.6121	8	87.55	0.177032	47.9865	24	96.2688	0.30351	37.3835	14	80.2264	0.473493	51.2556	8	43.8143	0.339901	34.3633
607	-67.1118	-14.6988	16	94.1467	0.275183	49.9024	9	121.411	0.431223	34.7303	6	78.1867	0.176212	41.8708	22	94.7697	0.319289	38.9827	14	77.3253	0.408334	56.8341	7	43.8095	0.353653	34.2094
608	-65.9915	-14.6988	16	95.2867	0.329708	50.058	11	114.545	0.425535	34.7278	6	78.1867	0.176212	41.8708	20	95.2253	0.334428	36.6405	13	78.9974	0.425149	53.5738	6	44.36	0.349818	32.9564
609	-64.8711	-14.6988	15	95.2419	0.335574	49.9247	12	118.955	0.422237	35.0971	5	87.64	0.147924	39.5723	19	95.1567	0.332327	36.1616	15	75.4305	0.419568	55.8432	7	44.0857	0.331559	34.2416
610	-63.7508	-14.6988	13	97.441	0.320379	48.9178	12	113.682	0.383064	39.207	5	87.64	0.147924	39.5723	18	95.5464	0.340188	34.3847	14	76.0462	0.424074	56.3406	7	44.0857	0.331559	34.2416
611	-62.6305	-14.6988	12	97.5697	0.296382	56.1125	13	110.479	0.376142	40.6056	5	87.64	0.147924	39.5723	17	95.8735	0.347507	33.7578	11	78.6655	0.44658	56.0398	7	44.0857	0.331559	34.2416
612	-61.5101	-14.6988	12	99.2	0.328597	50.9029	14	108.163	0.368128	40.7553	6	78.1867	0.172842	40.1523	17	95.8735	0.347507	33.7578	10	80.2	0.466924	53.8718	8	43.8143	0.342745	34.6744
613	-60.3898	-14.6988	12	99.2364	0.272884	49.9062	15	105.488	0.357458	42.3147	6	78.1867	0.172842	40.1523	18	95.1974	0.346663	33.7047	11	80.3055	0.45859	53.5513	8	44.4929	0.321182	33.3212
614	-59.2695	-14.6988	6	102.987	0.287642	48.2977	12	104.93	0.379235	39.3663	6	78.1867	0.172842	40.1523	17	95.8735	0.35153	33.1735	12	81.2848	0.479316	49.6181	6	43.5467	0.340657	31.9746
615	-58.1491	-14.6988	6	102.987	0.287642	48.2977	11	99.2582	0.368437	41.3357	6	78.1867	0.172842	40.1523	17	95.8735	0.35153	33.1735	12	81.2848	0.479316	49.6181	5	42.36	0.338571	35.4122
616	-57.0288	-14.6988	5	103.6	0.292174	49.9113	11	99.2582	0.368437	41.3357	5	87.64	0.147924	39.5723	18	95.1974	0.342702	34.9462	12	80.9515	0.499296	45.3117	6	43.5467	0.340657	31.9746
617	-55.9085	-14.6988	6	102.987	0.287642	48.2977	12	95.8606	0.362207	42.5383	5	87.64	0.147924	39.5723	18	95.1974	0.342702	34.9462	9	82.6222	0.468929	49.4321	5	43.92	0.365016	31.8812
618	-54.7881	-14.6988	5	103.6	0.292174	49.9113	11	99.0255	0.349813	45.7742	5	87.64	0.147924	39.5723	18	95.1974	0.342702	34.9462	9	82.2611	0.50174	45.5808	6	44.7467	0.331485	32.9408
619	-53.6678	-14.6988	6	102.987	0.274723	46.224	10	102.676	0.352689	43.9668	5	87.64	0.147924	39.5723	18	95.1974	0.342702	34.9462	10	82.1556	0.49555	47.0805	4	42.6667	0.39924	29.82
620	-52.5474	-14.6988	7	102.987	0.284919	40.2691	10	102.284	0.355707	42.456	5	87.64	0.147924	39.5723	18	95.5464	0.350948	32.4396	12	79.8879	0.536518	41.5981	3	44.4	0.397208	18.9124
621	-51.4271	-14.6988	8	97.4	0.273308	42.6856	10	102.284	0.355707	42.456	6	78.1867	0.172842	40.1523	18	95.5464	0.350948	32.4396	11	79.5855	0.547949	40.275	4	43.4	0.355687	19.9893
622	-50.3068	-14.6988	7	96.24	0.28355	45.3326	10	102.284	0.355707	42.456	6	78.1867	0.172842	40.1523	18	95.5464	0.350948	32.4396	11	79.5855	0.526108	42.1117	3	44.4	0.296671	4.45742
623	-49.1864	-14.6988	8	97.4	0.286451	43.258	10	102.284	0.355707	42.456	6	78.1867	0.172842	40.1523	18	95.5464	0.350948	32.4396	10	81.3244	0.53665	39.8565	3	44.4	0.296671	4.45742
624	-48.0661	-14.6988	8	93.6095	0.307379	41.3379	10	102.284	0.355707	42.456	6	78.1867	0.172842	40.1523	18	95.5464	0.350948	32.4396	11	81.7745	0.563127	36.8445	3	44.4	0.296671	4.45742
625	-46.9458	-14.6988	8	93.6095	0.307379	41.3379	9	106.206	0.323161	44.0647	6	78.1867	0.172842	40.1523	17	95.3779	0.341703	32.7124	11	80.0909	0.565488	36.8976	3	44.4	0.296671	4.45742
626	-45.8254	-14.6988	6	99.62	0.315947	42.1626	9	106.206	0.323161	44.0647	6	78.1867	0.172842	40.1523	17	95.3779	0.341703	32.7124	12	80.3091	0.546711	40.0068	3	44.4	0.296671	4.45742
627	-44.7051	-14.6988	7	100.333	0.297481	40.5625	9	106.206	0.323161	44.0647	6	78.1867	0.172842	40.1523	17	95.3779	0.341703	32.7124	13	80.5872	0.549449	38.8515	3	44.4	0.296671	4.45742
628	-43.5847	-14.6988	7	100.333	0.297481	40.5625	9	106.206	0.323161	44.0647	6	78.1867	0.172842	40.1523	15	96.3352	0.33979	34.3607	13	80.5872	0.549449	38.8515	3	44.4	0.296671	4.45742
629	-42.4644	-14.6988	8	98.5143	0.276732	43.3144	9	106.206	0.323161	44.0647	6	78.1867	0.172842	40.1523	15	96.3352	0.33979	34.3607	14	79.2681	0.529036	41.8738	3	44.4	0.296671	4.45742
630	-41.3441	-14.6988	9	98.3786	0.296309	42.3243	8	110.479	0.339479	44.4934	5	87.64	0.147924	39.5723	14	96.5077	0.341303	35.3647	14	81.6462	0.512129	42.6814	3	44.4	0.296671	4.45742
631	-40.2237	-14.6988	12	94.7909	0.374247	46.7898	8	117.379	0.333615	45.3261	5	87.64	0.147924	39.5723	13	97.2026	0.31965	35.1025	18	77.9216	0.496004	45.2603	5	43.46	0.239554	26.7041
632	-39.1034	-14.6988	12	94.7909	0.374247	46.7898	7	121.048	0.357839	43.267	4	98.0667	0.130341	35.9973	13	97.2026	0.31965	35.1025	17	76.6618	0.491166	46.5583	5	43.46	0.239554	26.7041
633	-75.8872	-13.7985	1	NC	NC	NC	0	NC	NC	NC	2	141.4	0.133339	NC	4	108.267	0.338692	37.3125	2	87.6	0.771291	NC	0	NC	NC	NC
634	-74.7696	-13.7985	1	NC	NC	NC	1	NC	NC	NC	3	101.267	0.111426	29.9419	6	101.587	0.320389	35.6906	2	87.6	0.771291	NC	0	NC	NC	NC
635	-73.652	-13.7985	2	165	0.344832	NC	0	NC	NC	NC	3	101.267	0.048936	42.69	11	100.916	0.31668	34.5623	4	73.9667	0.547365	56.506	1	NC	NC	NC
636	-72.5344	-13.7985	4	132.833	0.408764	40.9657	0	NC	NC	NC	2	141.4	0.0358659	NC	11	98.3455	0.273621	36.8206	5	79.42	0.540755	45.2877	4	42.6667	0.228617	27.7991
637	-71.4168	-13.7985	7	125.573	0.359486	54.8693	2	141	0.313353	NC	4	73.5667	0.152806	56.0142	14	93.5648	0.284905	38.8475	10	77.2933	0.562143	43.9972	6	43.5467	0.340162	37.2345
638	-70.2993	-13.7985	16	105.69	0.320258	52.1753	4	123	0.508546	36.8638	9	80.7222	0.193791	44.7803	17	96.5	0.328382	38.1246	20	77.8695	0.495914	48.0827	8	43.5571	0.339661	34.3211
639	-69.1817	-13.7985	18	99.8889	0.317095	49.7768	6	122.907	0.46895	38.8353	10	74.8667	0.18988	42.7196	25	95.5607	0.299727	38.2018	21	78.7562	0.484245	51.7141	8	43.8143	0.339901	34.3633
640	-68.0641	-13.7985	14	94.9011	0.262875	55.7553	8	123.464	0.452329	31.9588	8	63.3857	0.169155	44.3847	24	94.1855	0.306259	39.908	14	77.3253	0.408334	56.8341	8	43.8143	0.339901	34.3633
641	-66.9465	-13.7985	14	94.9011	0.262875	55.7553	9	121.411	0.431223	34.7303	6	78.1867	0.176212	41.8708	20	95.0684	0.329054	37.3269	14	74.4835	0.419313	58.2412	8	43.8143	0.339901	34.3633
642	-65.829	-13.7985	13	94.2897	0.345966	52.2993	9	121.411	0.431223	34.7303	6	78.1867	0.176212	41.8708	19	95.3778	0.326226	36.9168	15	75.4305	0.419568	55.8432	7	44.0857	0.331559	34.2416
643	-64.7114	-13.7985	12	94.7152	0.353304	50.0247	11	108.218	0.383047	39.3651	5	87.64	0.147924	39.5723	18	95.0588	0.332473	36.0009	15	75.4305	0.419568	55.8432	7	44.0857	0.331559	34.2416
644	-63.5938	-13.7985	12	97.1152	0.325058	50.1305	11	116.895	0.398614	36.6586	5	87.64	0.147924	39.5723	16	96.0567	0.351542	33.5531	14	73.211	0.423246	56.3985	8	43.8143	0.342745	34.6744
645	-62.4762	-13.7985	10	99.8311	0.32121	56.3486	12	113.682	0.383064	39.207	5	87.64	0.147924	39.5723	17	95.8735	0.35153	33.1735	12	76.5606	0.440159	56.7714	9	44.1889	0.323305	35.8083
646	-61.3586	-13.7985	12	99.2	0.328597	50.9029	14	108.163	0.368128	40.7553	6	78.1867	0.172842	40.1523	18	95.1974	0.346663	33.7047	11	78.6655	0.44658	56.0398	10	43.8711	0.313698	35.2798
647	-60.2411	-13.7985	12	99.2364	0.272884	49.9062	14	108.163	0.368128	40.7553	6	78.1867	0.172842	40.1523	18	95.1974	0.346663	33.7047	13	80.7692	0.462944	50.9064	10	43.8711	0.313698	35.2798
648	-59.1235	-13.7985	7	101.21	0.353235	50.5944	12	104.93	0.379235	39.3663	5	87.64	0.147924	39.5723	17	95.8735	0.35153	33.1735	12	81.2848	0.479316	49.6181	5	42.36	0.338571	35.4122
649	-58.0059	-13.7985	6	100.76	0.362049	50.7932	11	99.2582	0.368437	41.3357	5	87.64	0.147924	39.5723	17	95.8735	0.35153	33.1735	12	81.2848	0.479316	49.6181	5	43.92	0.365016	31.8812
650	-56.8883	-13.7985	6	100.76	0.362049	50.7932	12	95.8606	0.362207	42.5383	5	87.64	0.147924	39.5723	18	95.1974	0.342702	34.9462	11	82.4945	0.496374	48.7595	6	44.7467	0.331485	32.9408
651	-55.7708	-13.7985	5	103.6	0.292174	49.9113	12	95.8606	0.362207	42.5383	5	87.64	0.147924	39.5723	18	95.1974	0.342702	34.9462	10	81.2711	0.473174	47.5942	7	44.3619	0.314035	33.6429
652	-54.6532	-13.7985	5	103.6	0.292174	49.9113	10	102	0.36284	44.4621	5	87.64	0.147924	39.5723	17	94.6	0.346216	35.0308	11	80.7527	0.480844	49.4921	7	44.3619	0.314035	33.6429
653	-53.5356	-13.7985	6	102.987	0.274723	46.224	9	106.35	0.368914	41.3451	5	87.64	0.147924	39.5723	17	94.6	0.346216	35.0308	11	80.7527	0.480844	49.4921	4	42.6667	0.39924	29.82
654	-52.418	-13.7985	6	102.987	0.274723	46.224	10	102.284	0.355707	42.456	5	87.64	0.147924	39.5723	18	95.5464	0.350948	32.4396	11	79.1127	0.509018	44.832	3	44.4	0.397208	18.9124
655	-51.3004	-13.7985	8	97.4	0.273308	42.6856	10	102.284	0.355707	42.456	5	87.64	0.147924	39.5723	18	95.5464	0.350948	32.4396	11	79.1127	0.509018	44.832	4	43.4	0.355687	19.9893
656	-50.1829	-13.7985	7	96.24	0.28355	45.3326	10	102.284	0.355707	42.456	5	87.64	0.147924	39.5723	18	95.5464	0.350948	32.4396	10	81.3244	0.48771	46.601	4	43.4	0.355687	19.9893
657	-49.0653	-13.7985	7	96.24	0.28355	45.3326	10	102.284	0.355707	42.456	6	78.1867	0.172842	40.1523	18	95.5464	0.350948	32.4396	12	80.3455	0.553141	39.0582	3	44.4	0.296671	4.45742
658	-47.9477	-13.7985	9	92.9857	0.288979	43.5134	10	102.284	0.355707	42.456	6	78.1867	0.172842	40.1523	18	95.5464	0.350948	32.4396	10	81.9422	0.56782	36.1957	3	44.4	0.296671	4.45742
659	-46.8301	-13.7985	8	93.6095	0.307379	41.3379	9	106.206	0.323161	44.0647	6	78.1867	0.172842	40.1523	18	95.5464	0.350948	32.4396	12	81.8455	0.554636	39.9751	3	44.4	0.296671	4.45742
660	-45.7126	-13.7985	6	99.62	0.315947	42.1626	9	106.206	0.323161	44.0647	6	78.1867	0.172842	40.1523	18	95.5464	0.350948	32.4396	12	80.3091	0.546711	40.0068	3	44.4	0.296671	4.45742
661	-44.595	-13.7985	6	99.62	0.315947	42.1626	9	106.206	0.323161	44.0647	6	78.1867	0.172842	40.1523	18	95.5464	0.350948	32.4396	13	80.5872	0.549449	38.8515	3	44.4	0.296671	4.45742
662	-43.4774	-13.7985	7	100.333	0.297481	40.5625	9	106.206	0.323161	44.0647	6	78.1867	0.172842	40.1523	16	95.9867	0.345057	32.8445	14	79.2681	0.559013	37.0577	3	44.4	0.296671	4.45742
663	-42.3598	-13.7985	8	98.5143	0.276732	43.3144	9	106.206	0.323161	44.0647	6	78.1867	0.172842	40.1523	15	96.3352	0.33979	34.3607	14	79.2681	0.530738	40.8649	3	44.4	0.296671	4.45742
664	-41.2422	-13.7985	9	98.3786	0.296309	42.3243	9	106.206	0.323161	44.0647	5	87.64	0.147924	39.5723	14	96.5077	0.341303	35.3647	14	79.2681	0.529135	41.0609	3	44.4	0.296671	4.45742
665	-40.1247	-13.7985	10	91.7244	0.343217	48.9732	8	117.379	0.333615	45.3261	5	87.64	0.147924	39.5723	13	97.2026	0.31965	35.1025	18	76.5529	0.478776	47.5307	5	43.46	0.239554	26.7041
666	-39.0071	-13.7985	11	91.2691	0.373417	47.6286	7	121.048	0.357839	43.267	4	98.0667	0.130341	35.9973	13	97.2026	0.31965	35.1025	18	76.5529	0.478776	47.5307	4	45.4	0.251762	21.7179
667	-75.7128	-12.8994	1	NC	NC	NC	0	NC	NC	NC	3	101.267	0.111426	29.9419	6	96.8667	0.319154	35.1344	2	87.6	0.771291	NC	0	NC	NC	NC
668	-74.5978	-12.8994	1	NC	NC	NC	0	NC	NC	NC	5	89.46	0.179838	71.7484	10	99.3511	0.329408	34.3654	4	87.6	0.744884	19.8007	2	46.4	0.367325	NC
669	-73.4828	-12.8994	7	117.476	0.428167	43.5189	0	NC	NC	NC	5	61.6	0.194063	49.2112	12	98.7455	0.287384	37.7865	13	72.2692	0.479886	54.3645	5	43.92	0.276039	30.3588
670	-72.3678	-12.8994	12	108.412	0.339729	55.0278	5	115.58	0.442691	29.2979	7	75.5429	0.179787	49.0613	16	95.2417	0.310069	36.6391	16	75.8467	0.46092	53.9583	7	43.5048	0.33864	37.831
671	-71.2528	-12.8994	20	101.977	0.297771	52.9038	7	125.152	0.455462	34.9535	9	80.7222	0.175195	44.872	22	95.0442	0.306858	38.6557	22	75.2035	0.462937	50.9843	9	43.2722	0.327094	35.052
672	-70.1377	-12.8994	19	102.742	0.306324	51.4799	9	120.628	0.433442	32.5315	10	74.8667	0.18988	42.7196	23	94.4403	0.321155	38.9317	22	73.1775	0.433385	54.6996	11	43.3709	0.312616	36.9858
673	-69.0227	-12.8994	19	102.122	0.307904	52.6281	9	120.628	0.433442	32.5315	9	58.2333	0.18444	41.7768	21	94.3838	0.33065	36.6271	20	73.1495	0.402877	55.8957	10	43.8978	0.313066	36.5045
674	-67.9077	-12.8994	14	94.9011	0.262875	55.7553	8	123.464	0.452329	31.9588	6	78.1867	0.176212	41.8708	20	95.0684	0.329054	37.3269	15	72.219	0.410659	60.649	8	43.8143	0.339901	34.3633
675	-66.7927	-12.8994	12	95.5424	0.274373	53.0502	7	121.362	0.435324	30.9376	6	78.1867	0.176212	41.8708	19	95.0713	0.334477	37.1571	14	74.4835	0.419313	58.2412	8	43.8143	0.339901	34.3633
676	-65.6777	-12.8994	9	88.0278	0.331208	41.3993	8	117.614	0.407099	34.6702	6	78.1867	0.176212	41.8708	18	94.7163	0.341357	36.2503	15	75.4305	0.419568	55.8432	9	43.4722	0.328091	36.2418
677	-64.5627	-12.8994	9	94.1444	0.36255	46.9643	10	111.538	0.400808	36.0165	5	87.64	0.147924	39.5723	18	95.5346	0.339864	35.0614	15	75.4305	0.419568	55.8432	9	44.1889	0.323305	35.8083
678	-63.4477	-12.8994	9	94.1444	0.36255	46.9643	11	108.08	0.390963	36.5712	5	87.64	0.147924	39.5723	18	95.5346	0.339864	35.0614	13	72.3051	0.417696	58.8719	9	44.1889	0.323305	35.8083
679	-62.3327	-12.8994	8	97.3214	0.345122	53.7511	12	113.567	0.388404	37.2418	5	87.64	0.147924	39.5723	18	95.5346	0.339864	35.0614	12	76.5606	0.440159	56.7714	9	44.1889	0.323305	35.8083
680	-61.2177	-12.8994	6	100.76	0.390231	44.8827	11	107.782	0.402111	35.3764	5	87.64	0.147924	39.5723	18	95.5346	0.339864	35.0614	13	77.3846	0.436628	55.9285	9	43.2389	0.326318	34.2458
681	-60.1027	-12.8994	5	94.94	0.368759	49.6987	12	105.042	0.383362	37.9145	5	87.64	0.147924	39.5723	17	95.8735	0.35153	33.1735	12	81.2848	0.479316	49.6181	10	43.8711	0.313698	35.2798
682	-58.9876	-12.8994	5	94.94	0.368759	49.6987	11	107.782	0.393104	37.3267	5	87.64	0.147924	39.5723	17	95.8735	0.35153	33.1735	12	81.2848	0.479316	49.6181	8	43.3571	0.331209	32.7296
683	-57.8726	-12.8994	5	94.94	0.368759	49.6987	11	107.782	0.393104	37.3267	5	87.64	0.147924	39.5723	16	95.55	0.361498	32.1454	11	82.4945	0.496374	48.7595	5	43.92	0.365016	31.8812
684	-56.7576	-12.8994	5	94.94	0.368759	49.6987	12	104.121	0.383522	39.255	5	87.64	0.147924	39.5723	15	94.2876	0.366035	32.1503	10	81.2711	0.480948	53.2663	6	44.7467	0.331485	32.9408
685	-55.6426	-12.8994	5	94.94	0.368759	49.6987	11	107.549	0.372989	41.82	5	87.64	0.147924	39.5723	15	94.2876	0.366035	32.1503	9	82.6222	0.467111	52.157	7	44.3619	0.314035	33.6429
686	-54.5276	-12.8994	6	100.76	0.362049	50.7932	10	111.396	0.380783	39.0841	5	87.64	0.147924	39.5723	15	94.2876	0.366035	32.1503	10	81.5778	0.476009	54.1241	7	44.3619	0.314035	33.6429
687	-53.4126	-12.8994	6	102.987	0.274723	46.224	10	111.396	0.380783	39.0841	5	87.64	0.147924	39.5723	16	95.55	0.355361	33.2358	10	80.7467	0.489189	49.4232	4	42.6667	0.39924	29.82
688	-52.2976	-12.8994	6	102.987	0.274723	46.224	11	107.782	0.366571	40.3668	5	87.64	0.147924	39.5723	16	95.55	0.355361	33.2358	12	79.4939	0.501514	45.2462	3	44.4	0.397208	18.9124
689	-51.1826	-12.8994	6	102.987	0.274723	46.224	10	102.284	0.355707	42.456	5	87.64	0.147924	39.5723	18	95.5464	0.350948	32.4396	12	79.4939	0.501514	45.2462	4	43.4	0.355687	19.9893
690	-50.0676	-12.8994	8	97.4	0.273308	42.6856	10	102.284	0.355707	42.456	5	87.64	0.147924	39.5723	18	95.5464	0.350948	32.4396	11	81.7745	0.528553	42.8062	4	43.4	0.355687	19.9893
691	-48.9526	-12.8994	7	96.24	0.28355	45.3326	10	102.284	0.355707	42.456	6	78.1867	0.172842	40.1523	18	95.5464	0.350948	32.4396	11	80.0909	0.564512	36.5653	3	44.4	0.296671	4.45742
692	-47.8375	-12.8994	9	92.9857	0.288979	43.5134	9	106.206	0.323161	44.0647	6	78.1867	0.172842	40.1523	18	95.5464	0.350948	32.4396	11	81.7309	0.542953	40.4275	3	44.4	0.296671	4.45742
693	-46.7225	-12.8994	8	93.6095	0.307379	41.3379	9	106.206	0.323161	44.0647	6	78.1867	0.172842	40.1523	18	95.5464	0.350948	32.4396	13	80.7	0.533834	43.4714	3	44.4	0.296671	4.45742
694	-45.6075	-12.8994	6	99.62	0.315947	42.1626	9	106.206	0.323161	44.0647	6	78.1867	0.172842	40.1523	18	95.5464	0.350948	32.4396	12	80.3091	0.51774	44.6641	3	44.4	0.296671	4.45742
695	-44.4925	-12.8994	6	99.62	0.315947	42.1626	9	106.206	0.323161	44.0647	6	78.1867	0.172842	40.1523	18	95.5464	0.350948	32.4396	13	80.5872	0.549449	38.8515	3	44.4	0.296671	4.45742
696	-43.3775	-12.8994	7	100.333	0.297481	40.5625	9	106.206	0.323161	44.0647	6	78.1867	0.172842	40.1523	16	95.9867	0.345057	32.8445	13	80.5872	0.551409	37.6504	3	44.4	0.296671	4.45742
697	-42.2625	-12.8994	6	94.3	0.2908	41.0532	9	106.206	0.323161	44.0647	6	78.1867	0.172842	40.1523	15	96.3352	0.33979	34.3607	12	81.7121	0.540789	40.4429	4	45.4	0.24999	21.8978
698	-41.1475	-12.8994	7	92.96	0.267787	44.7447	9	106.206	0.323161	44.0647	5	87.64	0.147924	39.5723	14	96.5077	0.341303	35.3647	15	78.8781	0.517749	42.7528	3	44.4	0.22854	24.3095
699	-40.0325	-12.8994	9	90.4944	0.347045	50.591	8	117.336	0.36477	43.9735	5	87.64	0.147924	39.5723	12	96.497	0.287595	28.4904	18	75.3163	0.50194	45.1939	4	45.4	0.24999	21.8978
700	-38.9175	-12.8994	9	90.4944	0.347045	50.591	7	121.048	0.357839	43.267	4	98.0667	0.130341	35.9973	13	95.9846	0.283956	28.37	18	76.5529	0.478776	47.5307	4	45.4	0.24999	21.8978
701	-76.6638	-12.0016	1	NC	NC	NC	0	NC	NC	NC	2	141.4	0.133339	NC	4	82.7667	0.339262	36.0904	2	87.6	0.771291	NC	0	NC	NC	NC
702	-75.5512	-12.0016	3	74.4	0.276636	52.8389	1	NC	NC	NC	5	89.46	0.179838	71.7484	10	99.3511	0.329408	34.3654	3	87.6	0.798441	11.0684	2	46.4	0.367325	NC
703	-74.4385	-12.0016	9	94.2286	0.42157	55.2691	2	21.4	0.236254	NC	5	61.6	0.194063	49.2112	16	95.4933	0.332428	36.0871	13	76.0744	0.487947	51.5484	7	42.7905	0.316502	39.3307
704	-73.3259	-12.0016	23	102.016	0.352149	53.8533	6	110.2	0.431897	32.057	7	76.3048	0.189262	43.9333	22	93.2052	0.315479	37.8639	16	76.5533	0.467802	50.7161	9	42.2944	0.322829	38.7539
705	-72.2133	-12.0016	19	101.977	0.29901	54.0367	9	120.628	0.433442	32.5315	9	80.7222	0.175195	44.872	22	94.9117	0.323874	39.2481	21	74.2781	0.437526	54.6409	11	43.3709	0.312616	36.9858
706	-71.1007	-12.0016	20	102.208	0.323769	54.7151	9	120.628	0.433442	32.5315	8	63.3857	0.169155	44.3847	22	94.9117	0.323874	39.2481	22	73.1775	0.433385	54.6996	11	43.3709	0.312616	36.9858
707	-69.988	-12.0016	18	104.382	0.331327	54.6487	9	120.628	0.433442	32.5315	7	69.6	0.156602	45.6281	19	92.1076	0.337674	37.0161	17	68.8676	0.404102	59.2462	11	43.3709	0.312616	36.9858
708	-68.8754	-12.0016	16	94.9467	0.262588	54.0389	9	120.628	0.433442	32.5315	7	70.3619	0.184564	38.9566	20	93.5895	0.335621	36.5146	16	70.38	0.409963	59.0487	11	43.3709	0.312616	36.9858
709	-67.7628	-12.0016	12	95.5424	0.274373	53.0502	9	120.628	0.433442	32.5315	6	78.1867	0.176212	41.8708	17	94.2618	0.350558	35.2935	16	70.38	0.409963	59.0487	10	43.8978	0.313066	36.5045
710	-66.6501	-12.0016	10	94.3156	0.245142	43.0827	7	121.362	0.435324	30.9376	6	78.1867	0.176212	41.8708	18	94.7163	0.341357	36.2503	18	70.8183	0.402075	57.8805	8	43.8143	0.339901	34.3633
711	-65.5375	-12.0016	9	92.2167	0.256185	38.3126	8	117.614	0.415464	31.9339	5	87.64	0.147924	39.5723	19	95.0713	0.340998	35.8125	17	72.1676	0.406031	56.5326	10	43.8978	0.311736	37.1111
712	-64.4249	-12.0016	10	94.0667	0.325465	51.475	9	115.156	0.399439	33.9192	5	87.64	0.147924	39.5723	17	95.0809	0.342583	35.3719	14	74.4901	0.428231	54.3381	9	44.1889	0.323305	35.8083
713	-63.3122	-12.0016	5	103.6	0.385781	52.1599	8	117.614	0.415464	31.9339	5	87.64	0.147924	39.5723	18	95.5346	0.339864	35.0614	13	72.3051	0.417696	58.8719	9	44.1889	0.323305	35.8083
714	-62.1996	-12.0016	5	103.6	0.382864	51.651	9	113.95	0.429615	30.614	5	87.64	0.147924	39.5723	18	95.5346	0.339864	35.0614	13	75.4923	0.430665	57.9589	8	44.2	0.330046	35.8877
715	-61.087	-12.0016	5	94.94	0.368759	49.6987	9	113.95	0.429615	30.614	5	87.64	0.147924	39.5723	18	95.5346	0.339864	35.0614	12	77.2909	0.449431	55.3442	9	43.7389	0.317013	35.8607
716	-59.9744	-12.0016	5	94.94	0.368759	49.6987	12	105.042	0.383362	37.9145	5	87.64	0.147924	39.5723	17	95.0809	0.34903	33.9844	12	80.5576	0.485332	49.2397	10	43.8711	0.313698	35.2798
717	-58.8617	-12.0016	5	94.94	0.368759	49.6987	11	107.782	0.393104	37.3267	5	87.64	0.147924	39.5723	17	95.0809	0.34903	33.9844	11	80.3818	0.497104	49.712	9	44.0333	0.314087	34.9388
718	-57.7491	-12.0016	5	94.94	0.368759	49.6987	10	111.396	0.382239	39.7223	5	87.64	0.147924	39.5723	15	94.2876	0.366035	32.1503	11	82.4945	0.496374	48.7595	6	44.7467	0.331485	32.9408
719	-56.6365	-12.0016	5	94.94	0.368759	49.6987	11	107.549	0.372989	41.82	5	87.64	0.147924	39.5723	15	94.2876	0.366035	32.1503	9	82.6222	0.467111	52.157	7	44.7143	0.331969	33.3343
720	-55.5238	-12.0016	5	94.94	0.368759	49.6987	10	111.396	0.380783	39.0841	5	87.64	0.147924	39.5723	15	94.2876	0.366035	32.1503	9	81.9	0.491093	50.8027	8	44.4929	0.321182	33.3212
721	-54.4112	-12.0016	6	100.76	0.362049	50.7932	10	111.396	0.380783	39.0841	5	87.64	0.147924	39.5723	15	94.2876	0.366035	32.1503	8	82.7071	0.511018	48.8429	8	44.4929	0.321182	33.3212
722	-53.2986	-12.0016	6	102.987	0.274723	46.224	10	111.396	0.380783	39.0841	5	87.64	0.147924	39.5723	16	95.55	0.355361	33.2358	9	81.9667	0.485496	54.3597	7	44.0857	0.331559	34.2416
723	-52.1859	-12.0016	6	102.987	0.274723	46.224	11	107.782	0.366571	40.3668	5	87.64	0.147924	39.5723	16	95.55	0.355361	33.2358	10	81.5778	0.476009	54.1241	5	44.5	0.348353	34.9397
724	-51.0733	-12.0016	6	102.987	0.274723	46.224	11	107.782	0.366571	40.3668	5	87.64	0.147924	39.5723	17	95.8735	0.354916	32.4106	10	80.7467	0.489189	49.4232	5	44.36	0.337435	24.9329
725	-49.9607	-12.0016	6	102.987	0.274723	46.224	11	107.782	0.366571	40.3668	5	87.64	0.147924	39.5723	18	95.5464	0.350948	32.4396	10	81.9422	0.540815	40.341	4	43.4	0.355687	19.9893
726	-48.8481	-12.0016	6	103.6	0.304829	40.8024	11	107.782	0.366571	40.3668	5	87.64	0.147924	39.5723	18	95.5464	0.350948	32.4396	11	81.7309	0.518802	43.5397	3	44.4	0.296671	4.45742
727	-47.7354	-12.0016	8	98.5143	0.306351	39.9729	11	107.782	0.366571	40.3668	6	78.1867	0.172842	40.1523	18	95.5464	0.350948	32.4396	11	81.7309	0.542953	40.4275	3	44.4	0.296671	4.45742
728	-46.6228	-12.0016	8	93.6095	0.307379	41.3379	9	106.206	0.323161	44.0647	6	78.1867	0.172842	40.1523	18	95.5464	0.350948	32.4396	12	80.3091	0.51774	44.6641	3	44.4	0.296671	4.45742
729	-45.5102	-12.0016	6	99.62	0.315947	42.1626	9	106.206	0.323161	44.0647	6	78.1867	0.172842	40.1523	18	95.5464	0.350948	32.4396	12	80.3091	0.51774	44.6641	3	44.4	0.296671	4.45742
730	-44.3975	-12.0016	6	99.62	0.315947	42.1626	9	106.206	0.323161	44.0647	6	78.1867	0.172842	40.1523	18	95.5464	0.350948	32.4396	12	81.7121	0.54674	39.3095	3	44.4	0.296671	4.45742
731	-43.2849	-12.0016	6	99.62	0.315947	42.1626	9	106.206	0.323161	44.0647	6	78.1867	0.172842	40.1523	16	95.9867	0.345057	32.8445	12	81.7121	0.540789	40.4429	4	45.4	0.24999	21.8978
732	-42.1723	-12.0016	6	94.3	0.2908	41.0532	9	106.206	0.323161	44.0647	6	78.1867	0.172842	40.1523	15	96.3352	0.33979	34.3607	13	80.5974	0.527149	42.8772	4	45.4	0.24999	21.8978
733	-41.0596	-12.0016	6	94.3	0.2908	41.0532	9	106.206	0.323161	44.0647	5	87.64	0.147924	39.5723	12	96.0697	0.319291	35.2953	14	79.8571	0.507949	45.5076	3	44.4	0.22854	24.3095
734	-39.947	-12.0016	9	90.4944	0.347045	50.591	9	106.206	0.323161	44.0647	5	87.64	0.147924	39.5723	11	96.3891	0.285117	29.5005	17	76.4985	0.512974	44.5808	3	44.4	0.22854	24.3095
735	-38.8344	-12.0016	9	90.4944	0.347045	50.591	7	114.771	0.366774	41.614	5	87.64	0.147924	39.5723	13	95.9846	0.283956	28.37	18	76.5529	0.478776	47.5307	3	44.4	0.22854	24.3095
736	-37.7218	-12.0016	8	88.0357	0.357598	52.4483	7	122.333	0.3809	35.7615	4	98.0667	0.130341	35.9973	13	95.9846	0.283956	28.37	17	76.5956	0.490571	46.0854	3	44.4	0.22854	24.3095
737	-77.6229	-11.105	1	NC	NC	NC	0	NC	NC	NC	2	141.4	0.133339	NC	4	82.7667	0.339262	36.0904	2	87.6	0.771291	NC	0	NC	NC	NC
738	-76.5125	-11.105	4	89.8	0.456602	48.7087	0	NC	NC	NC	4	99.1667	0.216134	55.659	8	102.829	0.310465	38.3625	3	87.6	0.798441	11.0684	1	NC	NC	NC
739	-75.4021	-11.105	4	82.5333	0.502968	29.0574	2	21.4	0.0908158	NC	4	99.1667	0.194848	82.4836	17	91.9735	0.33879	36.4898	6	87.6	0.626314	41.024	3	44.4	0.499415	23.4488
740	-74.2916	-11.105	16	95.5448	0.3949	51.3919	8	117.836	0.438187	32.5885	7	76.3048	0.189262	43.9333	22	93.2052	0.315479	37.8639	13	76.0744	0.487883	51.5512	11	43.1345	0.312063	38.7239
741	-73.1812	-11.105	24	100.723	0.349155	53.8747	9	120.628	0.433442	32.5315	10	74.8667	0.18988	42.7196	23	94.43	0.325177	39.8328	18	72.9752	0.460656	52.6309	12	43.3576	0.314962	36.2237
742	-72.0708	-11.105	17	91.9294	0.270809	50.1182	9	120.628	0.433442	32.5315	8	63.3857	0.169155	44.3847	19	92.1076	0.337674	37.0161	18	70.034	0.40563	58.5289	11	43.3709	0.312616	36.9858
743	-70.9603	-11.105	16	96.3267	0.308769	55.717	9	120.628	0.433442	32.5315	7	69.6	0.156602	45.6281	19	92.1076	0.337674	37.0161	18	70.034	0.40563	58.5289	11	43.3709	0.312616	36.9858
744	-69.8499	-11.105	17	95.8118	0.301132	57.1857	9	120.628	0.433442	32.5315	6	78.1867	0.176212	41.8708	18	92.1386	0.345651	35.622	18	70.034	0.40563	58.5289	11	43.3709	0.312616	36.9858
745	-68.7395	-11.105	14	94.1604	0.328867	51.2754	9	120.628	0.433442	32.5315	6	78.1867	0.176212	41.8708	17	93.1368	0.352657	35.4009	19	68.7953	0.394639	60.6728	11	43.3709	0.312616	36.9858
746	-67.629	-11.105	11	88.56	0.2835	47.2581	9	120.628	0.433442	32.5315	6	78.1867	0.176212	41.8708	17	93.1368	0.352657	35.4009	16	66.91	0.409562	58.6988	11	43.3709	0.312616	36.9858
747	-66.5186	-11.105	9	95.6389	0.256122	39.2045	9	120.628	0.433442	32.5315	6	78.1867	0.176212	41.8708	17	94.2618	0.344108	36.6878	17	65.4618	0.3963	61.5266	10	43.8978	0.313066	36.5045
748	-65.4082	-11.105	9	92.6333	0.262948	39.4416	8	117.614	0.415464	31.9339	5	87.64	0.147924	39.5723	17	95.0809	0.342583	35.3719	17	69.3441	0.406248	57.5255	9	44.1889	0.319626	36.0867
749	-64.2977	-11.105	8	92.4571	0.270535	40.1629	8	117.614	0.415464	31.9339	5	87.64	0.147924	39.5723	17	95.0809	0.342583	35.3719	16	73.6317	0.419686	55.6465	9	44.1889	0.323305	35.8083
750	-63.1873	-11.105	7	96.8476	0.342362	57.3961	8	117.614	0.415464	31.9339	5	87.64	0.147924	39.5723	17	95.0809	0.342583	35.3719	13	72.1769	0.426088	57.943	9	44.1889	0.323305	35.8083
751	-62.0769	-11.105	6	96.24	0.347073	56.9238	8	117.614	0.415464	31.9339	5	87.64	0.147924	39.5723	16	93.7683	0.352323	34.2417	13	75.4923	0.430665	57.9589	10	43.8711	0.313698	35.2798
752	-60.9664	-11.105	5	90.5	0.367622	56.4551	8	117.614	0.415464	31.9339	5	87.64	0.147924	39.5723	16	93.7683	0.352323	34.2417	10	78.4667	0.476197	55.5177	10	43.8711	0.313698	35.2798
753	-59.856	-11.105	6	91.5467	0.383235	48.5551	7	121.362	0.435324	30.9376	5	87.64	0.147924	39.5723	16	93.7683	0.352323	34.2417	9	78.0778	0.486614	57.5793	10	43.8711	0.313698	35.2798
754	-58.7456	-11.105	6	91.5467	0.383235	48.5551	9	114.139	0.404767	36.8044	5	87.64	0.147924	39.5723	16	93.7683	0.352323	34.2417	9	78.0778	0.486614	57.5793	9	44.0333	0.314087	34.9388
755	-57.6351	-11.105	5	94.94	0.368759	49.6987	10	111.396	0.382239	39.7223	5	87.64	0.147924	39.5723	16	93.7683	0.352323	34.2417	10	78.6889	0.480033	54.5358	7	44.7143	0.331969	33.3343
756	-56.5247	-11.105	6	91.5467	0.383235	48.5551	9	113.772	0.397788	36.5423	5	87.64	0.147924	39.5723	15	94.2876	0.366035	32.1503	9	80.8611	0.486093	49.6961	8	44.4929	0.321182	33.3212
757	-55.4142	-11.105	6	91.5467	0.383235	48.5551	9	113.772	0.397788	36.5423	5	87.64	0.147924	39.5723	15	94.2876	0.366035	32.1503	8	82.7071	0.511018	48.8429	8	44.4929	0.321182	33.3212
758	-54.3038	-11.105	6	100.76	0.362049	50.7932	9	113.772	0.397788	36.5423	5	87.64	0.147924	39.5723	15	94.2876	0.366035	32.1503	8	82.7071	0.511018	48.8429	8	44.4929	0.321182	33.3212
759	-53.1934	-11.105	7	101.21	0.338098	50.065	10	111.396	0.380783	39.0841	5	87.64	0.147924	39.5723	16	95.55	0.355361	33.2358	8	82.7071	0.511018	48.8429	8	44.4929	0.321182	33.3212
760	-52.0829	-11.105	6	102.987	0.274723	46.224	10	111.396	0.380783	39.0841	5	87.64	0.147924	39.5723	16	95.55	0.355361	33.2358	8	82.7071	0.511018	48.8429	6	45.1333	0.320249	34.2124
761	-50.9725	-11.105	6	102.987	0.274723	46.224	11	107.782	0.366571	40.3668	5	87.64	0.147924	39.5723	17	95.8735	0.354916	32.4106	8	82.7071	0.511018	48.8429	6	44.3333	0.344001	29.9463
762	-49.8621	-11.105	6	102.987	0.274723	46.224	11	107.782	0.366571	40.3668	5	87.64	0.147924	39.5723	18	95.5464	0.350948	32.4396	9	83.4611	0.551338	42.5576	4	43.4	0.355687	19.9893
763	-48.7516	-11.105	5	103.6	0.292174	49.9113	11	107.782	0.366571	40.3668	5	87.64	0.147924	39.5723	18	95.5464	0.350948	32.4396	11	81.7309	0.518802	43.5397	4	43.4	0.355687	19.9893
764	-47.6412	-11.105	7	97.8	0.304323	40.3799	11	107.782	0.366571	40.3668	6	78.1867	0.172842	40.1523	18	95.5464	0.350948	32.4396	11	81.7309	0.542953	40.4275	3	44.4	0.296671	4.45742
765	-46.5308	-11.105	7	90.9333	0.30578	42.2127	10	111.28	0.336573	40.9157	6	78.1867	0.172842	40.1523	18	95.5464	0.350948	32.4396	12	80.3091	0.51774	44.6641	3	44.4	0.296671	4.45742
766	-45.4203	-11.105	6	99.62	0.315947	42.1626	10	111.28	0.336573	40.9157	6	78.1867	0.172842	40.1523	18	95.5464	0.350948	32.4396	12	80.3091	0.51774	44.6641	3	44.4	0.296671	4.45742
767	-44.3099	-11.105	6	99.62	0.315947	42.1626	9	106.206	0.323161	44.0647	6	78.1867	0.172842	40.1523	18	95.5464	0.350948	32.4396	10	82.7733	0.514986	44.8052	3	44.4	0.296671	4.45742
768	-43.1995	-11.105	5	91.1	0.310592	43.3179	9	106.206	0.323161	44.0647	6	78.1867	0.172842	40.1523	17	95.3779	0.341703	32.7124	14	79.8571	0.510645	44.8615	4	45.4	0.24999	21.8978
769	-42.089	-11.105	5	91.1	0.310592	43.3179	9	106.206	0.323161	44.0647	6	78.1867	0.172842	40.1523	13	96.841	0.318702	33.7105	13	80.5974	0.527149	42.8772	4	45.4	0.24999	21.8978
770	-40.9786	-11.105	5	91.1	0.310592	43.3179	9	106.206	0.323161	44.0647	5	87.64	0.147924	39.5723	12	96.9909	0.310002	36.4951	13	80.5974	0.527149	42.8772	3	44.4	0.22854	24.3095
771	-39.8682	-11.105	6	90.96	0.387211	44.3749	9	106.206	0.323161	44.0647	5	87.64	0.147924	39.5723	11	96.3891	0.263357	29.1535	16	77.7683	0.500048	45.663	3	44.4	0.22854	24.3095
772	-38.7577	-11.105	5	90.96	0.410339	44.8494	9	113.994	0.356563	38.214	5	87.64	0.147924	39.5723	11	96.3891	0.263357	29.1535	15	78.8781	0.478557	48.1745	3	44.4	0.22854	24.3095
773	-37.6473	-11.105	6	94.08	0.411375	42.8188	8	118.529	0.353932	37.0932	5	87.64	0.147924	39.5723	11	96.3891	0.263357	29.1535	15	78.8781	0.521537	41.6554	3	44.4	0.22854	24.3095
774	-77.4821	-10.2094	1	NC	NC	NC	0	NC	NC	NC	2	141.4	0.133339	NC	7	100.19	0.318397	37.6351	2	87.6	0.771291	NC	0	NC	NC	NC
775	-76.3737	-10.2094	6	98.0667	0.40315	47.4907	2	21.4	0.0908158	NC	5	89.46	0.179838	71.7484	10	98.7022	0.357473	32.2388	6	87.6	0.626314	41.024	3	44.4	0.499415	23.4488
776	-75.2652	-10.2094	12	88.7891	0.34419	47.486	9	112.928	0.410922	37.0955	5	61.6	0.197781	49.2344	20	93.5484	0.321684	37.3878	12	81.6182	0.488221	52.0858	10	42.6978	0.326639	35.4243
777	-74.1568	-10.2094	17	91.9471	0.308632	53.5486	10	120.031	0.436773	35.6817	9	81.1667	0.203107	39.2921	23	94.4403	0.321155	38.9317	18	73.9686	0.458595	52.8162	12	43.3576	0.314962	36.2237
778	-73.0484	-10.2094	17	93.0118	0.314301	53.4762	10	120.031	0.436773	35.6817	6	78.1867	0.176212	41.8708	20	91.6779	0.325997	39.7301	16	66.91	0.416765	58.73	12	43.3576	0.314962	36.2237
779	-71.94	-10.2094	15	91.3562	0.278633	48.0613	10	120.031	0.436773	35.6817	5	87.64	0.147924	39.5723	18	92.1386	0.345651	35.622	17	68.7206	0.408981	59.2866	11	43.3709	0.312616	36.9858
780	-70.8316	-10.2094	14	91.1714	0.328773	51.2571	9	120.628	0.433442	32.5315	5	87.64	0.147924	39.5723	18	92.1386	0.345651	35.622	17	68.7206	0.408981	59.2866	11	43.3709	0.312616	36.9858
781	-69.7231	-10.2094	12	91.6	0.337284	49.9627	9	120.628	0.433442	32.5315	5	87.64	0.147924	39.5723	16	93.7683	0.352323	34.2417	16	70.1117	0.408273	60.0199	11	43.3709	0.312616	36.9858
782	-68.6147	-10.2094	13	92.8692	0.367478	50.128	9	120.628	0.433442	32.5315	5	87.64	0.147924	39.5723	16	93.7683	0.352323	34.2417	17	68.4618	0.409441	58.2563	11	43.3709	0.312616	36.9858
783	-67.5063	-10.2094	14	93.2022	0.35948	50.9685	9	120.628	0.433442	32.5315	6	78.1867	0.176212	41.8708	16	93.7683	0.352323	34.2417	17	68.4618	0.409441	58.2563	11	43.3709	0.312616	36.9858
784	-66.3979	-10.2094	11	94.4436	0.312142	51.2619	9	120.628	0.433442	32.5315	5	87.64	0.147924	39.5723	17	95.0809	0.342583	35.3719	17	65.4618	0.3963	61.5266	11	43.3709	0.312616	36.9858
785	-65.2895	-10.2094	10	94.56	0.331953	51.1945	8	117.614	0.415464	31.9339	5	87.64	0.147924	39.5723	17	95.0809	0.342583	35.3719	18	67.1373	0.396235	60.9705	10	43.8978	0.311736	37.1111
786	-64.181	-10.2094	9	94.9333	0.344885	50.2502	8	117.614	0.415464	31.9339	5	87.64	0.147924	39.5723	17	95.0809	0.342583	35.3719	15	71.6362	0.423504	57.1237	10	43.8711	0.313698	35.2798
787	-63.0726	-10.2094	9	94.9333	0.344885	50.2502	8	117.614	0.415464	31.9339	5	87.64	0.147924	39.5723	16	93.7683	0.352323	34.2417	14	73.2418	0.420086	60.0731	10	43.8711	0.313698	35.2798
788	-61.9642	-10.2094	7	96.7714	0.339824	51.2413	8	117.614	0.415464	31.9339	5	87.64	0.147924	39.5723	16	93.7683	0.352323	34.2417	10	75.2889	0.467363	58.2784	10	43.8711	0.313698	35.2798
789	-60.8558	-10.2094	6	92.08	0.359338	50.2732	8	117.614	0.415464	31.9339	5	87.64	0.147924	39.5723	16	93.7683	0.352323	34.2417	9	78.0778	0.486614	57.5793	10	43.8711	0.313698	35.2798
790	-59.7474	-10.2094	6	92.08	0.359338	50.2732	7	121.362	0.435324	30.9376	5	87.64	0.147924	39.5723	16	93.7683	0.352323	34.2417	9	78.0778	0.486614	57.5793	10	43.8711	0.313698	35.2798
791	-58.639	-10.2094	7	92.4286	0.372799	44.8096	7	121.362	0.435324	30.9376	5	87.64	0.147924	39.5723	16	93.7683	0.352323	34.2417	9	78.0778	0.486614	57.5793	9	44.0333	0.314087	34.9388
792	-57.5305	-10.2094	6	91.5467	0.383235	48.5551	8	117.614	0.407099	34.6702	5	87.64	0.147924	39.5723	16	93.7683	0.352323	34.2417	8	81.0143	0.500296	51.3022	7	44.7143	0.331969	33.3343
793	-56.4221	-10.2094	6	91.5467	0.383235	48.5551	9	113.772	0.397788	36.5423	5	87.64	0.147924	39.5723	16	93.7683	0.352323	34.2417	7	83.8476	0.527108	51.2731	8	44.4929	0.321182	33.3212
794	-55.3137	-10.2094	6	91.5467	0.383235	48.5551	9	113.772	0.397788	36.5423	5	87.64	0.147924	39.5723	16	93.7683	0.352323	34.2417	7	83.8476	0.527108	51.2731	8	44.4929	0.321182	33.3212
795	-54.2053	-10.2094	6	100.76	0.362049	50.7932	9	113.772	0.397788	36.5423	5	87.64	0.147924	39.5723	15	94.2876	0.366035	32.1503	7	83.8476	0.527108	51.2731	7	44.0857	0.331559	34.2416
796	-53.0969	-10.2094	7	101.21	0.338098	50.065	9	113.772	0.397788	36.5423	5	87.64	0.147924	39.5723	16	95.55	0.355361	33.2358	7	83.8476	0.527108	51.2731	8	44.4929	0.321182	33.3212
797	-51.9884	-10.2094	7	98.5143	0.297268	43.3184	10	111.396	0.380783	39.0841	5	87.64	0.147924	39.5723	16	95.55	0.355361	33.2358	8	82.7071	0.511018	48.8429	6	45.1333	0.320249	34.2124
798	-50.88	-10.2094	7	98.5143	0.297268	43.3184	11	107.782	0.366571	40.3668	5	87.64	0.147924	39.5723	17	95.8735	0.354916	32.4106	8	82.7071	0.511018	48.8429	7	44.9238	0.316827	31.9759
799	-49.7716	-10.2094	6	102.987	0.274723	46.224	11	107.782	0.366571	40.3668	5	87.64	0.147924	39.5723	18	95.5464	0.350948	32.4396	9	83.4611	0.551338	42.5576	7	44.9238	0.316827	31.9759
800	-48.6632	-10.2094	5	103.6	0.292174	49.9113	11	107.782	0.366571	40.3668	5	87.64	0.147924	39.5723	18	95.5464	0.350948	32.4396	10	82.7733	0.523458	46.4598	4	43.4	0.355687	19.9893
801	-47.5548	-10.2094	6	97.8	0.30056	46.4451	11	107.782	0.366571	40.3668	6	78.1867	0.172842	40.1523	18	95.5464	0.350948	32.4396	11	81.7309	0.518802	43.5397	3	44.4	0.296671	4.45742
802	-46.4463	-10.2094	7	90.9333	0.30578	42.2127	10	111.28	0.336573	40.9157	6	78.1867	0.172842	40.1523	18	95.5464	0.350948	32.4396	12	80.3091	0.51774	44.6641	3	44.4	0.296671	4.45742
803	-45.3379	-10.2094	6	99.62	0.315947	42.1626	10	111.28	0.336573	40.9157	6	78.1867	0.172842	40.1523	18	95.5464	0.350948	32.4396	12	80.3091	0.51774	44.6641	3	44.4	0.296671	4.45742
804	-44.2295	-10.2094	6	99.62	0.315947	42.1626	10	111.28	0.336573	40.9157	6	78.1867	0.172842	40.1523	18	95.5464	0.350948	32.4396	11	80.7855	0.495225	47.9039	3	44.4	0.296671	4.45742
805	-43.1211	-10.2094	5	91.1	0.310592	43.3179	10	111.28	0.336573	40.9157	6	78.1867	0.172842	40.1523	18	95.5464	0.350948	32.4396	13	80.5974	0.48678	47.5661	4	45.4	0.24999	21.8978
806	-42.0127	-10.2094	5	91.1	0.310592	43.3179	9	106.206	0.323161	44.0647	6	78.1867	0.172842	40.1523	11	95.6691	0.271453	27.6516	13	80.5974	0.527149	42.8772	4	45.4	0.24999	21.8978
807	-40.9042	-10.2094	5	91.1	0.310592	43.3179	9	106.206	0.323161	44.0647	6	78.1867	0.172842	40.1523	11	95.6691	0.271453	27.6516	13	80.5974	0.527149	42.8772	3	44.4	0.22854	24.3095
808	-39.7958	-10.2094	5	91.1	0.310592	43.3179	9	106.206	0.323161	44.0647	5	87.64	0.147924	39.5723	12	96.9909	0.265216	28.1631	14	79.8571	0.535376	40.3017	3	44.4	0.22854	24.3095
809	-38.6874	-10.2094	6	94.08	0.411375	42.8188	9	113.994	0.356563	38.214	5	87.64	0.147924	39.5723	11	96.3891	0.263357	29.1535	14	79.8571	0.535376	40.3017	3	44.4	0.22854	24.3095
810	-37.579	-10.2094	7	94.2381	0.392753	41.9207	8	118.529	0.353932	37.0932	5	87.64	0.147924	39.5723	11	96.3891	0.263357	29.1535	13	80.5974	0.517112	42.5162	3	44.4	0.22854	24.3095
811	-36.4706	-10.2094	7	94.2095	0.415003	40.7399	8	118.529	0.353932	37.0932	4	98.0667	0.130341	35.9973	11	96.3891	0.263357	29.1535	12	80.9242	0.536052	40.8566	4	45.4	0.24999	21.8978
812	-78.4603	-9.31477	1	NC	NC	NC	1	NC	NC	NC	1	NC	NC	NC	5	92.14	0.353746	31.0729	2	87.6	0.771291	NC	0	NC	NC	NC
813	-77.3537	-9.31477	5	90.9	0.420348	44.5534	2	21.4	0.0908158	NC	3	101.267	0.111426	29.9419	8	102.829	0.310465	38.3625	4	87.6	0.70769	33.3305	2	40.4	0.444249	NC
814	-76.2471	-9.31477	13	90.859	0.372374	51.2797	9	112.928	0.410922	37.0955	5	61.6	0.197781	49.2344	16	95.6833	0.307279	37.2641	10	82.3467	0.491516	56.9356	8	43.3143	0.337137	32.9767
815	-75.1405	-9.31477	16	89.735	0.340487	54.1536	10	113.871	0.424421	38.9685	8	88.1214	0.208844	41.3291	21	93.701	0.314156	37.0275	15	78.821	0.482383	50.871	10	42.6978	0.326639	35.4243
816	-74.0339	-9.31477	17	91.9471	0.308632	53.5486	10	120.031	0.436773	35.6817	8	63.9571	0.199913	36.7514	22	94.9117	0.323874	39.2481	17	72.4779	0.407636	58.5104	12	43.3576	0.314962	36.2237
817	-72.9273	-9.31477	16	91.9383	0.34786	51.8108	10	120.031	0.436773	35.6817	5	87.64	0.147924	39.5723	18	92.1386	0.345651	35.622	17	65.4618	0.403222	61.431	12	43.3576	0.314962	36.2237
818	-71.8208	-9.31477	14	90.9363	0.362848	50.9901	9	120.628	0.433806	33.1367	5	87.64	0.147924	39.5723	16	93.7683	0.352323	34.2417	17	68.7206	0.408981	59.2866	11	43.3709	0.312616	36.9858
819	-70.7142	-9.31477	15	91.1029	0.350799	52.0408	8	117.614	0.415464	31.9339	5	87.64	0.147924	39.5723	17	93.1368	0.352657	35.4009	15	68.7562	0.414783	60.4163	11	43.3709	0.312616	36.9858
820	-69.6076	-9.31477	13	92.8692	0.367478	50.128	8	117.614	0.415464	31.9339	5	87.64	0.147924	39.5723	16	93.7683	0.352323	34.2417	15	68.7562	0.414783	60.4163	11	43.3709	0.312616	36.9858
821	-68.501	-9.31477	12	92.9273	0.372282	50.1038	9	120.628	0.433442	32.5315	5	87.64	0.147924	39.5723	16	93.7683	0.352323	34.2417	15	68.7562	0.414783	60.4163	11	43.3709	0.312616	36.9858
822	-67.3944	-9.31477	12	92.9273	0.372282	50.1038	9	120.628	0.433442	32.5315	5	87.64	0.147924	39.5723	16	93.7683	0.352323	34.2417	16	66.91	0.414929	58.7173	11	43.3709	0.312616	36.9858
823	-66.2879	-9.31477	12	94.7818	0.340174	53.7672	9	120.628	0.433442	32.5315	5	87.64	0.147924	39.5723	16	93.7683	0.352323	34.2417	15	64.4476	0.413532	59.6203	10	43.8978	0.320862	36.1594
824	-65.1813	-9.31477	12	96.3545	0.35578	52.1357	8	117.614	0.415464	31.9339	5	87.64	0.147924	39.5723	16	93.7683	0.352323	34.2417	17	68.8603	0.408218	59.5454	11	43.0764	0.310592	38.0176
825	-64.0747	-9.31477	9	94.9333	0.344885	50.2502	8	117.614	0.415464	31.9339	5	87.64	0.147924	39.5723	16	93.7683	0.352323	34.2417	14	73.8374	0.42066	61.3921	11	43.7309	0.305255	36.0124
826	-62.9681	-9.31477	8	92.95	0.344415	50.4336	8	117.614	0.415464	31.9339	5	87.64	0.147924	39.5723	16	93.7683	0.352323	34.2417	13	75.6051	0.435031	59.4312	10	43.8711	0.313698	35.2798
827	-61.8615	-9.31477	8	92.95	0.344415	50.4336	8	117.614	0.415464	31.9339	5	87.64	0.147924	39.5723	16	93.7683	0.352323	34.2417	8	75.3571	0.478073	62.4709	10	43.8711	0.313698	35.2798
828	-60.7549	-9.31477	7	86.4667	0.32789	56.3542	8	117.614	0.415464	31.9339	5	87.64	0.147924	39.5723	16	93.7683	0.352323	34.2417	9	78.0778	0.486614	57.5793	10	43.8711	0.313698	35.2798
829	-59.6484	-9.31477	6	92.08	0.359338	50.2732	7	121.362	0.435324	30.9376	5	87.64	0.147924	39.5723	16	93.7683	0.352323	34.2417	9	78.0778	0.486614	57.5793	10	43.8711	0.313698	35.2798
830	-58.5418	-9.31477	6	92.08	0.359338	50.2732	7	121.362	0.435324	30.9376	5	87.64	0.147924	39.5723	16	93.7683	0.352323	34.2417	9	78.0778	0.486614	57.5793	10	43.8711	0.313698	35.2798
831	-57.4352	-9.31477	6	92.08	0.359338	50.2732	8	117.614	0.407099	34.6702	5	87.64	0.147924	39.5723	16	93.7683	0.352323	34.2417	7	83.8476	0.527108	51.2731	7	44.7143	0.331969	33.3343
832	-56.3286	-9.31477	6	92.08	0.359338	50.2732	8	117.614	0.407099	34.6702	5	87.64	0.147924	39.5723	16	93.7683	0.352323	34.2417	7	83.8476	0.527108	51.2731	7	44.7143	0.331969	33.3343
833	-55.222	-9.31477	5	90.5	0.367622	56.4551	9	113.772	0.397788	36.5423	5	87.64	0.147924	39.5723	16	93.7683	0.352323	34.2417	7	83.8476	0.527108	51.2731	8	44.4929	0.321182	33.3212
834	-54.1155	-9.31477	6	97.8	0.352274	55.7677	9	113.772	0.397788	36.5423	5	87.64	0.147924	39.5723	16	93.7683	0.352323	34.2417	7	83.8476	0.527108	51.2731	7	44.0857	0.331559	34.2416
835	-53.0089	-9.31477	6	97.8	0.352274	55.7677	9	113.772	0.397788	36.5423	5	87.64	0.147924	39.5723	16	95.55	0.355361	33.2358	7	83.8476	0.527108	51.2731	8	44.4929	0.321182	33.3212
836	-51.9023	-9.31477	6	96.2667	0.235906	34.2592	10	111.396	0.380783	39.0841	5	87.64	0.147924	39.5723	16	95.55	0.355361	33.2358	7	83.8476	0.527108	51.2731	7	44.7143	0.331969	33.3343
837	-50.7957	-9.31477	7	98.5143	0.297268	43.3184	11	107.782	0.366571	40.3668	5	87.64	0.147924	39.5723	17	95.8735	0.354916	32.4106	7	83.8476	0.527108	51.2731	7	44.9238	0.307086	34.0317
838	-49.6891	-9.31477	7	98.5143	0.297268	43.3184	11	107.782	0.366571	40.3668	5	87.64	0.147924	39.5723	17	95.8735	0.354916	32.4106	9	81.95	0.552027	44.8421	8	44.4929	0.329538	31.4601
839	-48.5825	-9.31477	5	103.6	0.292174	49.9113	11	107.782	0.366571	40.3668	5	87.64	0.147924	39.5723	18	95.5464	0.350948	32.4396	9	83.7111	0.539953	46.2547	4	43.4	0.355687	19.9893
840	-47.476	-9.31477	6	97.8	0.30056	46.4451	11	107.782	0.366571	40.3668	6	78.1867	0.172842	40.1523	18	95.5464	0.350948	32.4396	10	82.1422	0.535281	42.7414	3	44.4	0.296671	4.45742
841	-46.3694	-9.31477	6	99.62	0.336395	34.8583	11	107.782	0.366571	40.3668	6	78.1867	0.172842	40.1523	18	95.5464	0.350948	32.4396	10	82.7733	0.514986	44.8052	3	44.4	0.296671	4.45742
842	-45.2628	-9.31477	5	106.533	0.350807	34.1432	10	111.28	0.336573	40.9157	6	78.1867	0.172842	40.1523	18	95.5464	0.350948	32.4396	11	80.7855	0.495225	47.9039	3	44.4	0.296671	4.45742
843	-44.1562	-9.31477	5	91.1	0.310592	43.3179	10	111.28	0.336573	40.9157	6	78.1867	0.172842	40.1523	18	95.5464	0.350948	32.4396	12	80.3212	0.472586	51.0211	3	44.4	0.296671	4.45742
844	-43.0496	-9.31477	5	91.1	0.310592	43.3179	10	111.28	0.336573	40.9157	6	78.1867	0.172842	40.1523	18	95.5464	0.350948	32.4396	12	80.9242	0.504803	45.5574	3	44.4	0.296671	4.45742
845	-41.943	-9.31477	6	94.3	0.323487	38.6114	10	111.28	0.336573	40.9157	6	78.1867	0.172842	40.1523	12	94.7848	0.310942	37.2834	13	80.5974	0.527149	42.8772	3	44.4	0.22854	24.3095
846	-40.8365	-9.31477	6	94.3	0.323487	38.6114	9	106.206	0.323161	44.0647	6	78.1867	0.172842	40.1523	12	96.9909	0.265216	28.1631	13	80.5974	0.527149	42.8772	3	44.4	0.22854	24.3095
847	-39.7299	-9.31477	7	91.9067	0.314714	43.4636	9	106.206	0.323161	44.0647	5	87.64	0.147924	39.5723	12	96.9909	0.265216	28.1631	14	79.8571	0.535376	40.3017	3	44.4	0.22854	24.3095
848	-38.6233	-9.31477	6	94.3	0.324026	38.5787	7	115.076	0.340342	39.3281	5	87.64	0.147924	39.5723	12	96.9909	0.265216	28.1631	14	79.8571	0.535376	40.3017	3	44.4	0.22854	24.3095
849	-37.5167	-9.31477	7	94.2381	0.392753	41.9207	8	118.529	0.353932	37.0932	5	87.64	0.147924	39.5723	11	96.3891	0.263357	29.1535	13	80.5974	0.517112	42.5162	3	44.4	0.22854	24.3095
850	-36.4101	-9.31477	7	94.2095	0.415003	40.7399	8	118.529	0.353932	37.0932	4	98.0667	0.130341	35.9973	11	96.3891	0.263357	29.1535	11	79.5891	0.548376	40.7398	3	44.4	0.296671	4.45742
851	-78.3425	-8.42101	2	79	0.200548	NC	1	NC	NC	NC	2	141.4	0.127911	NC	8	95.2929	0.301367	39.618	2	87.6	0.771291	NC	0	NC	NC	NC
852	-77.2376	-8.42101	11	94.3527	0.370331	55.2342	4	81.2	0.259666	46.6979	4	74.9	0.199116	64.1793	9	98.2444	0.330107	34.0632	6	87.6	0.626314	41.024	7	42.5143	0.341893	36.4862
853	-76.1326	-8.42101	16	92.1783	0.337059	54.4466	9	112.928	0.410922	37.0955	7	96.6286	0.22342	40.7161	18	94.8484	0.319501	39.0831	12	81.6182	0.488221	52.0858	10	42.6978	0.317426	36.5809
854	-75.0277	-8.42101	19	92.993	0.326639	54.989	10	120.031	0.436773	35.6817	8	63.9571	0.199913	36.7514	22	94.9117	0.323874	39.2481	16	70.4617	0.413867	59.0883	12	43.3576	0.314962	36.2237
855	-73.9228	-8.42101	16	90.6267	0.270717	49.4867	10	120.031	0.436773	35.6817	6	78.1867	0.176212	41.8708	19	92.1099	0.333221	38.4802	16	67.1517	0.401446	63.5197	12	43.3576	0.314962	36.2237
856	-72.8179	-8.42101	15	91.1029	0.35046	52.1308	9	120.628	0.433806	33.1367	5	87.64	0.147924	39.5723	17	93.1368	0.352657	35.4009	18	67.3673	0.397891	61.3914	12	43.3576	0.314962	36.2237
857	-71.7129	-8.42101	14	90.7363	0.354818	51.9321	9	120.628	0.433806	33.1367	5	87.64	0.147924	39.5723	16	93.7683	0.352323	34.2417	16	66.91	0.414929	58.7173	11	43.3709	0.312616	36.9858
858	-70.608	-8.42101	15	90.7562	0.342179	53.706	9	120.628	0.433806	33.1367	5	87.64	0.147924	39.5723	16	93.7683	0.352323	34.2417	14	70.4989	0.430832	57.4315	11	43.3709	0.312616	36.9858
859	-69.5031	-8.42101	14	90.7363	0.355223	51.8215	9	120.628	0.433806	33.1367	5	87.64	0.147924	39.5723	16	93.7683	0.352323	34.2417	15	68.7562	0.414772	60.4124	11	43.3709	0.312616	36.9858
860	-68.3982	-8.42101	13	89.9923	0.360111	52.1491	9	120.628	0.433806	33.1367	5	87.64	0.147924	39.5723	16	93.7683	0.352323	34.2417	15	68.7562	0.414772	60.4124	11	43.3709	0.312616	36.9858
861	-67.2933	-8.42101	11	95.0618	0.345894	54.1928	9	120.628	0.433806	33.1367	5	87.64	0.147924	39.5723	16	93.7683	0.352323	34.2417	15	68.7562	0.414772	60.4124	11	43.3709	0.312616	36.9858
862	-66.1883	-8.42101	11	95.0618	0.345894	54.1928	9	120.628	0.433806	33.1367	5	87.64	0.147924	39.5723	16	93.7683	0.352323	34.2417	14	66.4264	0.414887	61.2583	10	43.8978	0.320862	36.1594
863	-65.0834	-8.42101	10	95.2267	0.364785	51.977	9	120.628	0.433806	33.1367	4	98.0667	0.130341	35.9973	16	93.7683	0.352323	34.2417	15	72.1524	0.405968	63.8826	9	44.1889	0.319626	36.0867
864	-63.9785	-8.42101	9	90.9333	0.352603	55.783	9	120.628	0.433806	33.1367	4	98.0667	0.130341	35.9973	16	93.7683	0.352323	34.2417	15	72.1524	0.405968	63.8826	11	43.7309	0.305255	36.0124
865	-62.8736	-8.42101	8	89.4071	0.311269	56.1184	8	117.614	0.415464	31.9339	4	98.0667	0.130341	35.9973	16	93.7683	0.352323	34.2417	14	73.8374	0.420644	61.3899	11	43.7309	0.305255	36.0124
866	-61.7687	-8.42101	7	86.4667	0.32789	56.3542	8	117.614	0.415464	31.9339	4	98.0667	0.130341	35.9973	16	93.7683	0.352323	34.2417	12	73.4242	0.424299	64.8802	10	43.8711	0.313698	35.2798
867	-60.6637	-8.42101	7	86.4667	0.32789	56.3542	8	117.614	0.415464	31.9339	5	87.64	0.147924	39.5723	16	93.7683	0.352323	34.2417	10	75.2889	0.467329	58.2805	10	43.8711	0.313698	35.2798
868	-59.5588	-8.42101	6	92.08	0.359338	50.2732	8	117.614	0.415464	31.9339	5	87.64	0.147924	39.5723	16	93.7683	0.352323	34.2417	9	78.0778	0.4865	57.5955	10	43.8711	0.313698	35.2798
869	-58.4539	-8.42101	6	92.08	0.359338	50.2732	7	121.362	0.435324	30.9376	5	87.64	0.147924	39.5723	16	93.7683	0.352323	34.2417	9	78.0778	0.4865	57.5955	9	43.7389	0.317013	35.8607
870	-57.349	-8.42101	6	92.08	0.359338	50.2732	7	121.362	0.435324	30.9376	5	87.64	0.147924	39.5723	16	93.7683	0.352323	34.2417	8	81.0143	0.500185	51.3212	7	44.7143	0.331969	33.3343
871	-56.2441	-8.42101	6	92.08	0.359338	50.2732	8	117.614	0.407099	34.6702	5	87.64	0.147924	39.5723	16	93.7683	0.352323	34.2417	8	81.0143	0.500185	51.3212	7	44.7143	0.331969	33.3343
872	-55.1391	-8.42101	6	92.08	0.359338	50.2732	9	113.772	0.397788	36.5423	5	87.64	0.147924	39.5723	16	93.7683	0.352323	34.2417	8	81.0143	0.500185	51.3212	8	44.4929	0.321182	33.3212
873	-54.0342	-8.42101	7	97.8857	0.34793	50.1725	9	113.772	0.397788	36.5423	5	87.64	0.147924	39.5723	16	93.7683	0.352323	34.2417	7	83.8476	0.527108	51.2731	7	44.0857	0.331559	34.2416
874	-52.9293	-8.42101	8	98.6643	0.326329	51.6255	9	113.772	0.397788	36.5423	5	87.64	0.147924	39.5723	17	95.0809	0.342583	35.3719	7	83.8476	0.527108	51.2731	8	44.4929	0.321182	33.3212
875	-51.8244	-8.42101	7	97.4381	0.244785	37.6571	10	111.396	0.380783	39.0841	5	87.64	0.147924	39.5723	16	95.55	0.355361	33.2358	7	83.8476	0.527108	51.2731	8	44.4929	0.318721	33.177
876	-50.7195	-8.42101	7	97.4381	0.244785	37.6571	11	107.782	0.366571	40.3668	5	87.64	0.147924	39.5723	16	95.55	0.355361	33.2358	7	83.8476	0.527108	51.2731	8	44.4929	0.318721	33.177
877	-49.6145	-8.42101	7	98.5143	0.297268	43.3184	11	107.782	0.366571	40.3668	5	87.64	0.147924	39.5723	15	94.2876	0.366035	32.1503	9	81.95	0.552027	44.8421	7	44.7143	0.331969	33.3343
878	-48.5096	-8.42101	5	103.6	0.292174	49.9113	11	107.782	0.366571	40.3668	5	87.64	0.147924	39.5723	18	95.5464	0.350948	32.4396	9	83.7111	0.539953	46.2547	4	43.4	0.355687	19.9893
879	-47.4047	-8.42101	6	97.8	0.30056	46.4451	11	107.782	0.366571	40.3668	6	78.1867	0.172842	40.1523	18	95.5464	0.350948	32.4396	8	84.4857	0.537553	47.7869	3	44.4	0.296671	4.45742
880	-46.2998	-8.42101	5	99.62	0.338845	40.9562	11	107.782	0.366571	40.3668	6	78.1867	0.172842	40.1523	18	95.5464	0.350948	32.4396	9	83.7111	0.534641	43.5133	3	44.4	0.296671	4.45742
881	-45.1948	-8.42101	6	99.62	0.336395	34.8583	10	111.28	0.336573	40.9157	6	78.1867	0.172842	40.1523	18	95.5464	0.350948	32.4396	10	82.28	0.511626	47.2704	3	44.4	0.296671	4.45742
882	-44.0899	-8.42101	4	100.667	0.353085	29.1534	10	111.28	0.336573	40.9157	6	78.1867	0.172842	40.1523	18	95.5464	0.350948	32.4396	11	80.7855	0.495225	47.9039	3	44.4	0.296671	4.45742
883	-42.985	-8.42101	4	100.667	0.353085	29.1534	10	111.28	0.336573	40.9157	6	78.1867	0.172842	40.1523	16	96.1617	0.339901	32.3962	10	80.4444	0.517424	45.9609	3	44.4	0.296671	4.45742
884	-41.8801	-8.42101	6	94.3	0.323487	38.6114	10	111.28	0.336573	40.9157	5	87.64	0.17199	44.285	14	95.0374	0.318815	37.8446	12	80.9242	0.504803	45.5574	2	40.4	0.284248	NC
885	-40.7752	-8.42101	7	91.9067	0.314714	43.4636	10	111.28	0.336573	40.9157	5	87.64	0.147924	39.5723	12	96.9909	0.265216	28.1631	13	80.5974	0.527149	42.8772	2	40.4	0.284248	NC
886	-39.6702	-8.42101	7	91.9067	0.314714	43.4636	9	106.206	0.323161	44.0647	5	87.64	0.147924	39.5723	12	96.9909	0.265216	28.1631	14	79.8571	0.535376	40.3017	3	44.4	0.22854	24.3095
887	-38.5653	-8.42101	7	91.9067	0.314714	43.4636	7	115.076	0.340342	39.3281	5	87.64	0.147924	39.5723	12	96.9909	0.265216	28.1631	14	79.8571	0.535376	40.3017	3	44.4	0.22854	24.3095
888	-37.4604	-8.42101	5	97.64	0.344897	33.6823	7	115.076	0.340342	39.3281	5	87.64	0.147924	39.5723	11	96.3891	0.263357	29.1535	11	79.5891	0.548376	40.7398	2	40.4	0.284248	NC
889	-36.3555	-8.42101	7	94.2095	0.415003	40.7399	7	115.076	0.340342	39.3281	4	98.0667	0.130341	35.9973	11	96.3891	0.263357	29.1535	11	79.5891	0.548376	40.7398	3	44.4	0.296671	4.45742
890	-35.2506	-8.42101	7	94.2095	0.415003	40.7399	7	115.076	0.340342	39.3281	4	98.0667	0.130341	35.9973	11	96.3891	0.263357	29.1535	9	80.95	0.561927	41.8293	3	44.4	0.296671	4.45742
891	-79.3404	-7.52805	3	96.4667	0.181081	19.5946	1	NC	NC	NC	1	NC	NC	NC	4	92.1333	0.255928	37.4433	2	87.6	0.771291	NC	0	NC	NC	NC
892	-78.237	-7.52805	5	91.4	0.450982	38.2005	2	21.4	0.0908158	NC	2	141.4	0.127911	NC	6	104.027	0.254943	29.5142	5	87.6	0.684308	32.1247	3	44.4	0.439155	24.3813
893	-77.1335	-7.52805	15	91.901	0.349972	53.0651	8	114.943	0.386452	38.8078	6	86.6533	0.229071	43.7746	16	96.2133	0.308276	39.6116	10	82.3467	0.525273	48.3221	9	42.5	0.308129	37.6498
894	-76.0301	-7.52805	17	94.3353	0.339964	53.7654	9	117.144	0.444705	36.1568	7	96.6286	0.22342	40.7161	19	94.2117	0.317179	38.8	16	73.9817	0.421163	56.0547	10	42.6978	0.326639	35.4243
895	-74.9267	-7.52805	16	90.6267	0.270717	49.4867	9	121.522	0.444403	37.4248	8	63.9571	0.199913	36.7514	21	93.5867	0.330225	38.7739	15	68.7562	0.417092	60.3397	12	43.3576	0.314962	36.2237
896	-73.8232	-7.52805	15	91.9714	0.353127	51.7296	8	123.464	0.445466	34.2545	5	87.64	0.147924	39.5723	17	93.1368	0.352657	35.4009	17	65.675	0.386406	66.7899	12	43.3576	0.314962	36.2237
897	-72.7198	-7.52805	15	90.7562	0.341765	53.8249	9	120.628	0.433806	33.1367	5	87.64	0.147924	39.5723	16	93.7683	0.352323	34.2417	17	65.675	0.386406	66.7899	11	43.3709	0.312616	36.9858
898	-71.6164	-7.52805	15	90.7562	0.341765	53.8249	9	120.628	0.433806	33.1367	5	87.64	0.147924	39.5723	16	93.7683	0.352323	34.2417	16	67.1517	0.399139	63.6025	11	43.3709	0.312616	36.9858
899	-70.5129	-7.52805	16	90.3317	0.329413	56.0453	9	120.628	0.433806	33.1367	5	87.64	0.147924	39.5723	16	93.7683	0.352323	34.2417	14	70.4989	0.430815	57.4292	11	43.3709	0.312616	36.9858
900	-69.4095	-7.52805	15	90.7562	0.342179	53.706	9	120.628	0.433806	33.1367	5	87.64	0.147924	39.5723	16	93.7683	0.352323	34.2417	16	66.7183	0.408557	61.0626	11	43.3709	0.312616	36.9858
901	-68.3061	-7.52805	13	89.9923	0.360111	52.1491	9	120.628	0.433806	33.1367	5	87.64	0.147924	39.5723	16	93.7683	0.352323	34.2417	15	68.7562	0.414772	60.4124	10	43.8978	0.320862	36.1594
902	-67.2026	-7.52805	12	92.0818	0.335734	56.1871	9	120.628	0.433806	33.1367	5	87.64	0.147924	39.5723	16	93.7683	0.352323	34.2417	15	68.7562	0.414772	60.4124	10	43.8978	0.320862	36.1594
903	-66.0992	-7.52805	11	95.0618	0.345894	54.1928	9	120.628	0.433806	33.1367	5	87.64	0.147924	39.5723	16	93.7683	0.352323	34.2417	15	68.7562	0.414772	60.4124	10	43.8978	0.320862	36.1594
904	-64.9958	-7.52805	10	95.2267	0.364785	51.977	9	120.628	0.433806	33.1367	4	98.0667	0.130341	35.9973	16	93.7683	0.352323	34.2417	16	70.1117	0.411132	60.7344	10	43.8978	0.320862	36.1594
905	-63.8923	-7.52805	9	90.9333	0.352603	55.783	9	120.628	0.433806	33.1367	4	98.0667	0.130341	35.9973	16	93.7683	0.352323	34.2417	15	72.1524	0.405968	63.8826	10	43.8711	0.310248	35.4998
906	-62.7889	-7.52805	9	90.9333	0.352603	55.783	9	120.628	0.433806	33.1367	4	98.0667	0.130341	35.9973	16	93.7683	0.352323	34.2417	14	73.8374	0.420644	61.3899	11	43.7309	0.305255	36.0124
907	-61.6855	-7.52805	8	89.4071	0.311269	56.1184	8	117.614	0.415464	31.9339	4	98.0667	0.130341	35.9973	16	93.7683	0.352323	34.2417	12	73.4242	0.424299	64.8802	10	43.8711	0.313698	35.2798
908	-60.582	-7.52805	8	89.4071	0.311269	56.1184	8	117.614	0.415464	31.9339	4	98.0667	0.130341	35.9973	16	93.7683	0.352323	34.2417	10	74.1378	0.456181	60.7575	10	43.8711	0.313698	35.2798
909	-59.4786	-7.52805	8	89.4071	0.311269	56.1184	8	117.614	0.415464	31.9339	5	87.64	0.147924	39.5723	16	93.7683	0.352323	34.2417	9	78.0778	0.4865	57.5955	10	43.8711	0.313698	35.2798
910	-58.3752	-7.52805	6	92.08	0.359338	50.2732	7	121.362	0.435324	30.9376	5	87.64	0.147924	39.5723	16	93.7683	0.352323	34.2417	9	81.0389	0.484738	50.6605	9	43.7389	0.317013	35.8607
911	-57.2717	-7.52805	6	92.08	0.359338	50.2732	7	121.362	0.435324	30.9376	5	87.64	0.147924	39.5723	16	93.7683	0.352323	34.2417	9	81.0389	0.484738	50.6605	7	44.7143	0.331969	33.3343
912	-56.1683	-7.52805	6	92.08	0.359338	50.2732	8	117.614	0.407099	34.6702	5	87.64	0.147924	39.5723	16	93.7683	0.352323	34.2417	9	81.0389	0.484738	50.6605	7	44.7143	0.331969	33.3343
913	-55.0649	-7.52805	6	92.08	0.359338	50.2732	9	113.772	0.397788	36.5423	5	87.64	0.147924	39.5723	16	93.7683	0.352323	34.2417	9	81.0389	0.484738	50.6605	8	44.4929	0.321182	33.3212
914	-53.9614	-7.52805	7	97.8857	0.34793	50.1725	9	113.772	0.397788	36.5423	5	87.64	0.147924	39.5723	16	93.7683	0.352323	34.2417	8	81.0143	0.500185	51.3212	7	44.0857	0.331559	34.2416
915	-52.858	-7.52805	8	98.6643	0.326329	51.6255	9	113.772	0.397788	36.5423	5	87.64	0.147924	39.5723	17	95.0809	0.342583	35.3719	7	83.8476	0.527108	51.2731	8	44.4929	0.321182	33.3212
916	-51.7546	-7.52805	7	97.4381	0.244785	37.6571	10	111.396	0.380783	39.0841	5	87.64	0.147924	39.5723	17	95.0809	0.342583	35.3719	7	83.8476	0.527108	51.2731	8	44.4929	0.318721	33.177
917	-50.6512	-7.52805	7	97.4381	0.244785	37.6571	10	111.396	0.380783	39.0841	5	87.64	0.147924	39.5723	17	95.0809	0.342583	35.3719	9	78.0778	0.470666	54.4719	8	44.4929	0.318721	33.177
918	-49.5477	-7.52805	7	97.4381	0.244785	37.6571	11	107.782	0.366571	40.3668	5	87.64	0.147924	39.5723	15	94.2876	0.366035	32.1503	10	79.56	0.523	48.4178	8	44.4929	0.318721	33.177
919	-48.4443	-7.52805	6	101.293	0.291557	42.2309	11	107.782	0.366571	40.3668	5	87.64	0.147924	39.5723	16	95.55	0.355361	33.2358	10	79.56	0.523	48.4178	4	43.4	0.355687	19.9893
920	-47.3409	-7.52805	6	97.8	0.30056	46.4451	11	107.782	0.366571	40.3668	6	78.1867	0.172842	40.1523	18	95.5464	0.350948	32.4396	10	82.1422	0.505355	51.021	4	43.4	0.355687	19.9893
921	-46.2374	-7.52805	5	99.62	0.338845	40.9562	11	107.782	0.366571	40.3668	6	78.1867	0.172842	40.1523	18	95.5464	0.350948	32.4396	11	80.2545	0.504539	47.2082	3	44.4	0.296671	4.45742
922	-45.134	-7.52805	5	99.62	0.338845	40.9562	9	113.628	0.347896	38.8157	6	78.1867	0.172842	40.1523	18	95.5464	0.350948	32.4396	11	81.3273	0.485909	50.8381	3	44.4	0.296671	4.45742
923	-44.0306	-7.52805	5	100.9	0.354256	30.1395	10	111.28	0.336573	40.9157	6	78.1867	0.172842	40.1523	18	95.5464	0.350948	32.4396	11	81.3273	0.485909	50.8381	3	44.4	0.296671	4.45742
924	-42.9271	-7.52805	6	94.3	0.34382	31.1446	10	111.28	0.336573	40.9157	6	78.1867	0.172842	40.1523	15	95.8095	0.344063	33.2264	11	80.7855	0.495225	47.9039	2	40.4	0.284248	NC
925	-41.8237	-7.52805	7	91.9067	0.329958	38.5451	10	111.28	0.336573	40.9157	5	87.64	0.147924	39.5723	13	96.2615	0.303088	38.2317	10	80.4444	0.517424	45.9609	2	40.4	0.284248	NC
926	-40.7203	-7.52805	7	91.9067	0.329958	38.5451	10	111.28	0.336573	40.9157	4	98.0667	0.130341	35.9973	12	96.9909	0.265216	28.1631	10	78.9822	0.538047	43.9076	2	40.4	0.284248	NC
927	-39.6168	-7.52805	6	94.8	0.331688	41.7501	8	110.707	0.314189	43.837	4	98.0667	0.130341	35.9973	12	96.9909	0.265216	28.1631	12	79.3242	0.562876	38.4437	2	40.4	0.284248	NC
928	-38.5134	-7.52805	6	94.8	0.331688	41.7501	7	115.076	0.340342	39.3281	4	98.0667	0.130341	35.9973	11	96.3891	0.263357	29.1535	12	79.3242	0.562876	38.4437	2	40.4	0.284248	NC
929	-37.41	-7.52805	6	94.9467	0.31773	45.1846	7	115.076	0.340342	39.3281	4	98.0667	0.130341	35.9973	11	96.3891	0.263357	29.1535	11	79.5891	0.548376	40.7398	2	40.4	0.284248	NC
930	-36.3065	-7.52805	6	95.4	0.413069	37.9593	7	115.076	0.340342	39.3281	4	98.0667	0.130341	35.9973	11	96.3891	0.263357	29.1535	9	80.95	0.561927	41.8293	3	44.4	0.296671	4.45742
931	-35.2031	-7.52805	6	95.4	0.413069	37.9593	7	115.076	0.340342	39.3281	4	98.0667	0.130341	35.9973	11	96.3891	0.263357	29.1535	9	80.95	0.561927	41.8293	3	44.4	0.296671	4.45742
932	-79.2457	-6.63579	4	130.733	0.234751	29.2617	3	101.133	0.338121	28.9787	1	NC	NC	NC	6	104.027	0.254137	31.2022	2	87.6	0.771291	NC	0	NC	NC	NC
933	-78.1436	-6.63579	6	122.16	0.417764	47.8576	4	81.2	0.259666	46.6979	1	NC	NC	NC	7	93.4762	0.266552	32.2977	7	85.0857	0.597495	44.5451	3	44.4	0.439155	24.3813
934	-77.0415	-6.63579	14	90.7099	0.320094	53.1525	9	112.928	0.410922	37.0955	6	78.72	0.223875	36.0414	16	93.835	0.330713	36.124	13	81.8744	0.507336	47.4331	11	42.2582	0.326649	36.1361
935	-75.9394	-6.63579	17	91.9471	0.308632	53.5486	9	121.522	0.444403	37.4248	8	63.9571	0.199913	36.7514	19	91.9322	0.325798	35.5964	15	72.0362	0.428665	56.3922	10	42.6978	0.326639	35.4243
936	-74.8373	-6.63579	16	90.6267	0.270717	49.4867	9	121.522	0.444403	37.4248	7	70.3619	0.184564	38.9566	17	93.1368	0.352657	35.4009	16	70.0433	0.434923	56.9683	12	43.3576	0.314962	36.2237
937	-73.7352	-6.63579	12	89.0242	0.334486	50.9458	8	123.464	0.445466	34.2545	5	87.64	0.147924	39.5723	17	93.1368	0.352657	35.4009	16	70.0433	0.434923	56.9683	12	43.3576	0.314962	36.2237
938	-72.633	-6.63579	14	90.7363	0.354778	51.9382	9	120.628	0.433806	33.1367	5	87.64	0.147924	39.5723	16	93.7683	0.352323	34.2417	17	68.6147	0.419245	59.935	12	43.3576	0.314962	36.2237
939	-71.5309	-6.63579	15	90.7562	0.341765	53.8249	9	120.628	0.433806	33.1367	5	87.64	0.147924	39.5723	16	93.7683	0.352323	34.2417	18	66.9333	0.413775	59.9919	11	43.3709	0.312616	36.9858
940	-70.4288	-6.63579	16	91.49	0.334998	54.42	9	120.628	0.433806	33.1367	5	87.64	0.147924	39.5723	16	93.7683	0.352323	34.2417	17	68.2324	0.426978	57.6318	11	43.3709	0.312616	36.9858
941	-69.3267	-6.63579	17	91.1353	0.322983	56.7488	9	120.628	0.433806	33.1367	4	98.0667	0.130341	35.9973	16	93.7683	0.352323	34.2417	18	66.9333	0.413775	59.9919	11	43.3709	0.312616	36.9858
942	-68.2246	-6.63579	14	89.9626	0.345648	54.346	9	120.628	0.433806	33.1367	4	98.0667	0.130341	35.9973	16	93.7683	0.352323	34.2417	18	66.9333	0.413775	59.9919	10	43.8978	0.320862	36.1594
943	-67.1225	-6.63579	12	92.0818	0.335734	56.1871	9	120.628	0.433806	33.1367	4	98.0667	0.130341	35.9973	16	93.7683	0.352323	34.2417	17	68.6147	0.416984	59.9782	10	43.8978	0.320862	36.1594
944	-66.0203	-6.63579	11	91.6582	0.350033	55.2135	9	120.628	0.433806	33.1367	4	98.0667	0.130341	35.9973	16	93.7683	0.352323	34.2417	15	71.5581	0.448787	54.2065	10	43.8978	0.320862	36.1594
945	-64.9182	-6.63579	10	95.2267	0.364785	51.977	9	120.628	0.433806	33.1367	4	98.0667	0.130341	35.9973	16	93.7683	0.352323	34.2417	16	72.1317	0.441609	55.1295	10	43.8978	0.320862	36.1594
946	-63.8161	-6.63579	9	90.9333	0.352603	55.783	9	120.628	0.433806	33.1367	4	98.0667	0.130341	35.9973	16	93.7683	0.352323	34.2417	14	73.1516	0.445811	56.5444	10	43.8978	0.320862	36.1594
947	-62.714	-6.63579	9	90.9333	0.352603	55.783	9	120.628	0.433806	33.1367	4	98.0667	0.130341	35.9973	16	93.7683	0.352323	34.2417	13	73.9615	0.444998	59.9615	11	43.7309	0.305255	36.0124
948	-61.6119	-6.63579	8	89.4071	0.311269	56.1184	8	117.614	0.415464	31.9339	4	98.0667	0.130341	35.9973	16	93.7683	0.352323	34.2417	12	75.4818	0.460383	58.802	10	43.8711	0.313698	35.2798
949	-60.5098	-6.63579	8	89.4071	0.311269	56.1184	8	117.614	0.415464	31.9339	4	98.0667	0.130341	35.9973	16	93.7683	0.352323	34.2417	12	75.4818	0.460383	58.802	10	43.8711	0.313698	35.2798
950	-59.4076	-6.63579	8	89.4071	0.311269	56.1184	8	117.614	0.415464	31.9339	4	98.0667	0.130341	35.9973	16	93.7683	0.352323	34.2417	9	76.6389	0.491956	51.3956	10	43.8711	0.313698	35.2798
951	-58.3055	-6.63579	7	94.0857	0.330773	53.1139	8	117.614	0.415464	31.9339	5	87.64	0.147924	39.5723	16	93.7683	0.352323	34.2417	10	79.5022	0.49554	47.0511	10	43.8711	0.313698	35.2798
952	-57.2034	-6.63579	7	94.0857	0.330773	53.1139	7	121.362	0.435324	30.9376	5	87.64	0.147924	39.5723	16	93.7683	0.352323	34.2417	10	79.5022	0.49554	47.0511	9	44.1889	0.330417	34.0625
953	-56.1013	-6.63579	7	94.0857	0.330773	53.1139	7	121.362	0.435324	30.9376	5	87.64	0.147924	39.5723	16	93.7683	0.352323	34.2417	10	78.8311	0.465091	56.0018	7	44.7143	0.331969	33.3343
954	-54.9992	-6.63579	6	92.08	0.359338	50.2732	8	117.614	0.407099	34.6702	5	87.64	0.147924	39.5723	16	93.7683	0.352323	34.2417	11	75.64	0.448908	59.9519	8	44.4929	0.321182	33.3212
955	-53.8971	-6.63579	7	97.8857	0.34793	50.1725	9	113.772	0.397788	36.5423	5	87.64	0.147924	39.5723	16	93.7683	0.352323	34.2417	11	75.64	0.448908	59.9519	7	44.0857	0.331559	34.2416
956	-52.7949	-6.63579	7	97.8857	0.34793	50.1725	9	113.772	0.397788	36.5423	5	87.64	0.147924	39.5723	16	93.7683	0.352323	34.2417	12	73.6333	0.436161	59.5575	8	44.4929	0.318721	33.177
957	-51.6928	-6.63579	7	97.4381	0.244785	37.6571	9	113.772	0.397788	36.5423	5	87.64	0.147924	39.5723	17	95.0809	0.342583	35.3719	10	74.1333	0.455956	57.3346	8	44.4929	0.318721	33.177
958	-50.5907	-6.63579	7	97.4381	0.244785	37.6571	10	111.396	0.380783	39.0841	5	87.64	0.147924	39.5723	16	93.7683	0.352323	34.2417	9	78.0778	0.470666	54.4719	8	44.4929	0.318721	33.177
959	-49.4886	-6.63579	7	97.4381	0.244785	37.6571	11	107.782	0.366571	40.3668	5	87.64	0.147924	39.5723	16	93.7683	0.352323	34.2417	12	74.9182	0.486317	54.0388	8	44.4929	0.318721	33.177
960	-48.3865	-6.63579	7	97.4381	0.244785	37.6571	11	107.782	0.366571	40.3668	5	87.64	0.147924	39.5723	17	95.0809	0.342583	35.3719	11	77.1818	0.508359	51.0995	8	44.4929	0.318721	33.177
961	-47.2844	-6.63579	6	101.293	0.291557	42.2309	11	107.782	0.366571	40.3668	5	87.64	0.147924	39.5723	16	95.55	0.355361	33.2358	10	82.1422	0.505355	51.021	4	43.4	0.355687	19.9893
962	-46.1822	-6.63579	5	99.62	0.338845	40.9562	11	107.782	0.366571	40.3668	5	87.64	0.147924	39.5723	17	95.8735	0.35153	33.1735	10	82.1422	0.505355	51.021	4	43.4	0.355687	19.9893
963	-45.0801	-6.63579	5	99.62	0.338845	40.9562	10	109.92	0.38035	38.559	5	87.64	0.147924	39.5723	18	95.5464	0.350948	32.4396	12	79.9727	0.491278	48.7976	4	43.4	0.355687	19.9893
964	-43.978	-6.63579	6	91.9067	0.331943	44.8298	9	113.628	0.347896	38.8157	5	87.64	0.147924	39.5723	18	95.5464	0.350948	32.4396	11	81.3273	0.485909	50.8381	4	43.4	0.355687	19.9893
965	-42.8759	-6.63579	7	91.9067	0.329958	38.5451	9	113.628	0.347896	38.8157	5	87.64	0.147924	39.5723	16	96.2417	0.323093	33.4196	10	79.9333	0.49428	51.6732	3	40.4	0.363853	21.988
966	-41.7738	-6.63579	8	93.3333	0.319595	36.1411	10	111.28	0.336573	40.9157	5	87.64	0.147924	39.5723	13	96.2615	0.303088	38.2317	8	80.9357	0.549075	45.826	2	40.4	0.284248	NC
967	-40.6717	-6.63579	8	93.3333	0.319595	36.1411	9	115.083	0.331266	40.8593	4	98.0667	0.130341	35.9973	11	96.3891	0.263357	29.1535	8	80.9357	0.549075	45.826	2	40.4	0.284248	NC
968	-39.5695	-6.63579	8	93.3333	0.319595	36.1411	8	118.529	0.353932	37.0932	4	98.0667	0.130341	35.9973	11	96.3891	0.263357	29.1535	10	79.9333	0.581814	38.243	2	40.4	0.284248	NC
969	-38.4674	-6.63579	8	93.3333	0.319595	36.1411	7	115.076	0.340342	39.3281	4	98.0667	0.130341	35.9973	11	96.3891	0.263357	29.1535	10	79.9333	0.581814	38.243	2	40.4	0.284248	NC
970	-37.3653	-6.63579	7	94.4762	0.389379	46.3813	7	115.076	0.340342	39.3281	4	98.0667	0.130341	35.9973	11	96.3891	0.263357	29.1535	9	80.95	0.561927	41.8293	2	40.4	0.284248	NC
971	-36.2632	-6.63579	6	95.4	0.413069	37.9593	7	115.076	0.340342	39.3281	4	98.0667	0.130341	35.9973	11	96.3891	0.263357	29.1535	9	80.95	0.561927	41.8293	3	44.4	0.296671	4.45742
972	-35.1611	-6.63579	7	96.3714	0.395884	37.4337	7	115.076	0.340342	39.3281	4	98.0667	0.130341	35.9973	10	93.52	0.264568	30.4845	8	82.6	0.595006	35.8927	3	44.4	0.296671	4.45742
973	-80.2642	-5.74414	3	122.6	0.207995	85.8791	2	141	0.431692	NC	1	NC	NC	NC	7	92.7524	0.27273	30.945	0	NC	NC	NC	0	NC	NC	NC
974	-79.1632	-5.74414	6	130.773	0.251387	53.8733	3	101.133	0.338121	28.9787	2	8.4	0.0990368	NC	9	102.428	0.294376	31.3655	2	87.6	0.48737	NC	0	NC	NC	NC
975	-78.0623	-5.74414	12	106.021	0.337605	50.0669	8	114.943	0.386452	38.8078	6	78.72	0.223875	36.0414	12	94.5394	0.295638	35.3846	10	78.8267	0.535931	46.3743	7	44.5714	0.309706	42.4029
976	-76.9613	-5.74414	17	93.8956	0.304529	54.6504	9	117.144	0.444705	36.1568	7	70.3619	0.205883	38.4289	18	92.6575	0.330874	35.1305	16	72.9133	0.445688	53.4712	10	43.8978	0.320862	36.1594
977	-75.8603	-5.74414	16	90.6267	0.270717	49.4867	10	120.031	0.436773	35.6817	8	63.9571	0.199913	36.7514	18	89.7111	0.321447	36.6289	16	70.0433	0.434923	56.9683	9	43.2722	0.337531	33.9684
978	-74.7594	-5.74414	13	91.3641	0.270736	50.836	8	123.464	0.445466	34.2545	6	78.1867	0.174192	38.0396	17	93.1368	0.352657	35.4009	17	68.6147	0.419245	59.935	12	43.3576	0.314962	36.2237
979	-73.6584	-5.74414	12	90.9606	0.329504	52.6933	8	123.464	0.445466	34.2545	6	78.1867	0.174192	38.0396	17	93.1368	0.352657	35.4009	17	68.6147	0.419245	59.935	12	43.3576	0.314962	36.2237
980	-72.5574	-5.74414	13	89.9923	0.359635	52.2724	9	120.628	0.433806	33.1367	5	87.64	0.147924	39.5723	16	93.7683	0.352323	34.2417	17	68.6147	0.419245	59.935	11	43.7309	0.32156	35.7676
981	-71.4565	-5.74414	14	89.9626	0.345207	54.4719	9	120.628	0.433806	33.1367	5	87.64	0.147924	39.5723	16	93.7683	0.352323	34.2417	17	68.6147	0.416984	59.9783	10	43.8978	0.320862	36.1594
982	-70.3555	-5.74414	16	91.49	0.334998	54.42	9	120.628	0.433806	33.1367	5	87.64	0.147924	39.5723	16	93.7683	0.352323	34.2417	16	70.0433	0.432627	56.999	10	43.8978	0.320862	36.1594
983	-69.2545	-5.74414	17	91.1353	0.322983	56.7488	9	120.628	0.433806	33.1367	4	98.0667	0.130341	35.9973	16	93.7683	0.352323	34.2417	17	68.2324	0.426978	57.6318	10	43.8978	0.320862	36.1594
984	-68.1536	-5.74414	15	89.4457	0.331589	57.0179	9	120.628	0.433806	33.1367	4	98.0667	0.130341	35.9973	16	93.7683	0.352323	34.2417	19	65.7123	0.400855	62.5175	10	43.8978	0.320862	36.1594
985	-67.0526	-5.74414	14	94.3143	0.312959	59.4437	9	120.628	0.433806	33.1367	4	98.0667	0.130341	35.9973	16	93.7683	0.352323	34.2417	18	66.9333	0.413775	59.9919	10	43.8978	0.320862	36.1594
986	-65.9516	-5.74414	12	94.6576	0.338682	56.9938	9	120.628	0.433806	33.1367	4	98.0667	0.130341	35.9973	16	93.7683	0.352323	34.2417	17	68.6147	0.416984	59.9782	10	43.8978	0.320862	36.1594
987	-64.8506	-5.74414	12	94.6576	0.338682	56.9938	9	120.628	0.433806	33.1367	4	98.0667	0.130341	35.9973	16	93.7683	0.352323	34.2417	17	68.6147	0.416984	59.9782	10	43.8978	0.320862	36.1594
988	-63.7497	-5.74414	9	90.9333	0.352603	55.783	9	120.628	0.433806	33.1367	4	98.0667	0.130341	35.9973	16	93.7683	0.352323	34.2417	16	68.6117	0.413592	61.7608	10	43.8978	0.320862	36.1594
989	-62.6487	-5.74414	9	90.9333	0.352603	55.783	9	120.628	0.433806	33.1367	4	98.0667	0.130341	35.9973	16	93.7683	0.352323	34.2417	16	69.495	0.416907	61.7199	9	44.1889	0.319626	36.0867
990	-61.5477	-5.74414	9	90.9333	0.352603	55.783	9	120.628	0.433806	33.1367	4	98.0667	0.130341	35.9973	16	93.7683	0.352323	34.2417	14	72.4286	0.444861	57.9158	11	43.7309	0.305255	36.0124
991	-60.4468	-5.74414	8	89.4071	0.311269	56.1184	8	117.614	0.415464	31.9339	4	98.0667	0.130341	35.9973	16	93.7683	0.352323	34.2417	15	73.0171	0.43359	60.5379	11	43.7309	0.305255	36.0124
992	-59.3458	-5.74414	8	89.4071	0.311269	56.1184	8	117.614	0.415464	31.9339	4	98.0667	0.130341	35.9973	16	93.7683	0.352323	34.2417	12	75.1424	0.455466	57.9832	10	43.8711	0.313698	35.2798
993	-58.2448	-5.74414	8	89.4071	0.311269	56.1184	8	117.614	0.415464	31.9339	4	98.0667	0.130341	35.9973	16	93.7683	0.352323	34.2417	11	75.0436	0.462964	60.4529	10	43.8711	0.313698	35.2798
994	-57.1439	-5.74414	7	94.0857	0.330773	53.1139	8	117.614	0.415464	31.9339	5	87.64	0.147924	39.5723	16	93.7683	0.352323	34.2417	12	76.4788	0.479532	50.6468	10	43.8711	0.313698	35.2798
995	-56.0429	-5.74414	7	94.0857	0.330773	53.1139	7	121.362	0.435324	30.9376	5	87.64	0.147924	39.5723	16	93.7683	0.352323	34.2417	13	74.1385	0.466751	54.241	7	44.7143	0.331969	33.3343
996	-54.9419	-5.74414	6	92.08	0.359338	50.2732	8	117.614	0.407099	34.6702	5	87.64	0.147924	39.5723	16	93.7683	0.352323	34.2417	13	74.1385	0.466751	54.241	8	44.4929	0.321182	33.3212
997	-53.841	-5.74414	7	97.8857	0.34793	50.1725	8	117.614	0.407099	34.6702	5	87.64	0.147924	39.5723	16	93.7683	0.352323	34.2417	13	74.1385	0.466751	54.241	7	44.0857	0.331559	34.2416
998	-52.74	-5.74414	9	97.9389	0.320382	51.423	9	113.772	0.397788	36.5423	5	87.64	0.147924	39.5723	16	93.7683	0.352323	34.2417	14	72.5802	0.441371	56.5965	8	44.4929	0.318721	33.177
999	-51.639	-5.74414	8	96.5786	0.247893	38.7821	9	113.772	0.397788	36.5423	5	87.64	0.147924	39.5723	16	93.7683	0.352323	34.2417	11	71.7818	0.433885	62.9134	8	44.4929	0.318721	33.177
1000	-50.538	-5.74414	9	93.3722	0.297897	44.2119	9	113.772	0.397788	36.5423	5	87.64	0.147924	39.5723	16	93.7683	0.352323	34.2417	11	71.7818	0.440844	60.2666	8	44.4929	0.318721	33.177
1001	-49.4371	-5.74414	8	93.2286	0.297117	42.1132	9	113.772	0.397788	36.5423	5	87.64	0.147924	39.5723	16	93.7683	0.352323	34.2417	12	69.6182	0.425343	61.4946	8	44.4929	0.318721	33.177
1002	-48.3361	-5.74414	8	93.2286	0.297117	42.1132	11	107.782	0.366571	40.3668	5	87.64	0.147924	39.5723	17	95.0809	0.342583	35.3719	11	76.2873	0.447456	57.3092	8	44.4929	0.318721	33.177
1003	-47.2351	-5.74414	8	96.5786	0.247893	38.7821	11	107.782	0.366571	40.3668	5	87.64	0.147924	39.5723	17	95.0809	0.342583	35.3719	11	80.2545	0.502736	51.0074	6	43.5467	0.353584	27.9371
1004	-46.1342	-5.74414	8	95.8	0.327954	39.1545	11	107.782	0.366571	40.3668	5	87.64	0.147924	39.5723	17	95.0809	0.342583	35.3719	10	82.1422	0.505355	51.021	5	44.36	0.337435	24.9329
1005	-45.0332	-5.74414	7	99.6952	0.32036	38.4998	10	109.92	0.38035	38.559	5	87.64	0.147924	39.5723	17	95.8735	0.35153	33.1735	12	79.9727	0.491278	48.7976	5	44.36	0.337435	24.9329
1006	-43.9322	-5.74414	6	91.9067	0.331943	44.8298	9	113.628	0.347896	38.8157	5	87.64	0.147924	39.5723	17	95.8735	0.354945	32.5505	12	79.9727	0.491278	48.7976	4	43.4	0.355687	19.9893
1007	-42.8313	-5.74414	7	93.3333	0.320501	40.9256	8	117.521	0.344453	37.4348	5	87.64	0.147924	39.5723	15	96.219	0.32507	33.9448	11	78.4473	0.499772	49.4956	3	40.4	0.363853	21.988
1008	-41.7303	-5.74414	8	93.3333	0.319595	36.1411	9	115.083	0.331266	40.8593	5	87.64	0.147924	39.5723	12	96.9909	0.304461	39.3199	9	80.95	0.522454	47.7819	2	40.4	0.284248	NC
1009	-40.6293	-5.74414	8	93.3333	0.319595	36.1411	9	115.083	0.331266	40.8593	4	98.0667	0.130341	35.9973	11	96.3891	0.263357	29.1535	8	80.9357	0.549075	45.826	2	40.4	0.284248	NC
1010	-39.5284	-5.74414	8	93.3333	0.319595	36.1411	9	115.083	0.331266	40.8593	4	98.0667	0.130341	35.9973	11	96.3891	0.263357	29.1535	8	80.9357	0.549075	45.826	2	40.4	0.284248	NC
1011	-38.4274	-5.74414	9	93.75	0.376918	41.8583	7	115.076	0.340342	39.3281	4	98.0667	0.130341	35.9973	11	96.3891	0.263357	29.1535	9	80.95	0.561927	41.8293	2	40.4	0.284248	NC
1012	-37.3264	-5.74414	7	94.2381	0.402247	38.5016	7	115.076	0.340342	39.3281	4	98.0667	0.130341	35.9973	11	96.3891	0.263357	29.1535	8	82.6	0.595006	35.8927	2	40.4	0.284248	NC
1013	-36.2255	-5.74414	6	95.4	0.413069	37.9593	7	115.076	0.340342	39.3281	4	98.0667	0.130341	35.9973	11	96.3891	0.263357	29.1535	8	82.6	0.595006	35.8927	3	44.4	0.296671	4.45742
1014	-80.1928	-4.85304	5	135.78	0.310657	38.9725	4	133.933	0.283474	32.0592	1	NC	NC	NC	15	98.2229	0.314881	34.7091	5	82.32	0.305517	53.3145	1	NC	NC	NC
1015	-79.0928	-4.85304	10	121.884	0.317159	48.9365	4	133.933	0.283474	32.0592	3	8.4	0.232271	51.3149	15	92.4552	0.295393	33.6034	6	77.04	0.343796	45.7267	1	NC	NC	NC
1016	-77.9928	-4.85304	14	93.044	0.313221	54.7503	8	117.836	0.438187	32.5885	6	78.72	0.223875	36.0414	15	93.3524	0.308214	33.0686	14	76.0615	0.438878	54.0759	10	43.8978	0.320862	36.1594
1017	-76.8928	-4.85304	17	93.8956	0.304529	54.6504	9	117.144	0.444705	36.1568	7	70.3619	0.205883	38.4289	20	93.9895	0.318836	36.0595	17	71.5353	0.430737	56.0173	10	43.8978	0.320862	36.1594
1018	-75.7929	-4.85304	14	92.0022	0.276096	48.7204	10	120.031	0.436773	35.6817	7	70.3619	0.184564	38.9566	17	90.3044	0.326767	36.7179	18	67.2732	0.404208	62.9907	10	43.8978	0.320862	36.1594
1019	-74.6929	-4.85304	11	93.7782	0.283689	47.866	9	120.628	0.433806	33.1367	6	78.1867	0.174192	38.0396	17	93.1368	0.352657	35.4009	19	65.9813	0.404788	62.4281	11	43.3709	0.312616	36.9858
1020	-73.5929	-4.85304	12	94.6	0.340858	47.6842	9	120.628	0.433806	33.1367	6	78.1867	0.174192	38.0396	17	93.1368	0.352657	35.4009	20	64.8084	0.392211	65.0335	12	43.3576	0.314962	36.2237
1021	-72.4929	-4.85304	12	92.6727	0.381431	46.1652	9	120.628	0.433806	33.1367	5	87.64	0.147924	39.5723	17	93.1368	0.352657	35.4009	18	67.2732	0.404209	62.9907	11	43.7309	0.32156	35.7676
1022	-71.3929	-4.85304	13	89.9923	0.359635	52.2724	9	120.628	0.433806	33.1367	5	87.64	0.147924	39.5723	16	93.7683	0.352323	34.2417	16	66.0833	0.418429	60.7816	11	43.7309	0.32156	35.7676
1023	-70.2929	-4.85304	13	89.9923	0.359635	52.2724	9	120.628	0.433806	33.1367	4	98.0667	0.130341	35.9973	16	93.7683	0.352323	34.2417	17	68.6147	0.416984	59.9783	10	43.8978	0.320862	36.1594
1024	-69.1929	-4.85304	15	89.4457	0.331589	57.0179	9	120.628	0.433806	33.1367	4	98.0667	0.130341	35.9973	16	93.7683	0.352323	34.2417	16	70.0433	0.432627	56.999	10	43.8978	0.320862	36.1594
1025	-68.0929	-4.85304	15	89.4457	0.331589	57.0179	9	120.628	0.433806	33.1367	4	98.0667	0.130341	35.9973	16	93.7683	0.352323	34.2417	18	66.9333	0.413775	59.9919	10	43.8978	0.320862	36.1594
1026	-66.9929	-4.85304	14	94.3143	0.312959	59.4437	9	120.628	0.433806	33.1367	4	98.0667	0.130341	35.9973	16	93.7683	0.352323	34.2417	18	66.9333	0.413775	59.9919	10	43.8978	0.320862	36.1594
1027	-65.8929	-4.85304	13	94.8205	0.326055	57.7125	9	120.628	0.433806	33.1367	4	98.0667	0.130341	35.9973	16	93.7683	0.352323	34.2417	17	68.6147	0.416984	59.9782	10	43.8978	0.320862	36.1594
1028	-64.793	-4.85304	11	91.6582	0.33142	59.3009	9	120.628	0.433806	33.1367	4	98.0667	0.130341	35.9973	16	93.7683	0.352323	34.2417	18	66.9333	0.414154	60.2065	10	43.8978	0.320862	36.1594
1029	-63.693	-4.85304	10	87.0489	0.33733	59.4986	9	120.628	0.433806	33.1367	4	98.0667	0.130341	35.9973	16	93.7683	0.352323	34.2417	16	66.0833	0.403751	64.3659	10	43.8978	0.320862	36.1594
1030	-62.593	-4.85304	9	90.9333	0.352603	55.783	9	120.628	0.433806	33.1367	4	98.0667	0.130341	35.9973	16	93.7683	0.352323	34.2417	16	68.6117	0.413592	61.7608	10	43.8978	0.320862	36.1594
1031	-61.493	-4.85304	9	90.9333	0.352603	55.783	9	120.628	0.433806	33.1367	4	98.0667	0.130341	35.9973	16	93.7683	0.352323	34.2417	15	70.9314	0.431006	59.5644	10	43.8978	0.320862	36.1594
1032	-60.393	-4.85304	9	90.9333	0.352603	55.783	9	120.628	0.433806	33.1367	4	98.0667	0.130341	35.9973	16	93.7683	0.352323	34.2417	16	71.76	0.422963	61.3845	10	43.7733	0.302064	36.252
1033	-59.293	-4.85304	9	90.9333	0.352603	55.783	8	117.614	0.415464	31.9339	4	98.0667	0.130341	35.9973	16	93.7683	0.352323	34.2417	18	69.1425	0.406736	67.0128	9	44.0333	0.314087	34.9388
1034	-58.193	-4.85304	8	89.4071	0.311269	56.1184	8	117.614	0.415464	31.9339	4	98.0667	0.130341	35.9973	16	93.7683	0.352323	34.2417	15	67.9486	0.420766	64.0167	9	44.0333	0.314087	34.9388
1035	-57.093	-4.85304	7	94.0857	0.330773	53.1139	8	117.614	0.415464	31.9339	4	98.0667	0.130341	35.9973	16	93.7683	0.352323	34.2417	16	72.8567	0.439792	57.6101	10	43.8711	0.313698	35.2798
1036	-55.993	-4.85304	6	92.08	0.359338	50.2732	8	117.614	0.415464	31.9339	5	87.64	0.147924	39.5723	16	93.7683	0.352323	34.2417	16	72.4233	0.433792	57.1035	10	43.8711	0.313698	35.2798
1037	-54.893	-4.85304	7	94.0857	0.3574	47.0757	9	112.756	0.390935	35.5523	5	87.64	0.147924	39.5723	16	93.7683	0.352323	34.2417	16	72.4233	0.433792	57.1035	8	44.4929	0.321182	33.3212
1038	-53.7931	-4.85304	7	94.0857	0.3574	47.0757	8	117.614	0.407099	34.6702	5	87.64	0.147924	39.5723	16	93.7683	0.352323	34.2417	17	71.1029	0.42282	58.0223	8	44.4929	0.321182	33.3212
1039	-52.6931	-4.85304	9	97.9389	0.320382	51.423	8	117.614	0.407099	34.6702	5	87.64	0.147924	39.5723	16	93.7683	0.352323	34.2417	16	72.4233	0.421793	59.7647	8	44.4929	0.318721	33.177
1040	-51.5931	-4.85304	8	96.5786	0.247893	38.7821	8	117.614	0.407099	34.6702	5	87.64	0.147924	39.5723	16	93.7683	0.352323	34.2417	16	69.9717	0.413611	63.9337	8	44.4929	0.318721	33.177
1041	-50.4931	-4.85304	9	93.3722	0.297897	44.2119	8	117.614	0.407099	34.6702	5	87.64	0.147924	39.5723	16	93.7683	0.352323	34.2417	13	71.2974	0.412792	63.9912	8	44.4929	0.318721	33.177
1042	-49.3931	-4.85304	9	93.3722	0.297897	44.2119	8	117.614	0.407099	34.6702	5	87.64	0.147924	39.5723	17	95.0809	0.342583	35.3719	13	71.5103	0.42153	60.8701	8	44.4929	0.318721	33.177
1043	-48.2931	-4.85304	9	93.3722	0.297897	44.2119	8	117.614	0.407099	34.6702	5	87.64	0.147924	39.5723	17	95.0809	0.342583	35.3719	12	73.3848	0.437046	59.4781	6	43.5467	0.33796	31.3185
1044	-47.1931	-4.85304	8	96.5786	0.247893	38.7821	10	109.92	0.38035	38.559	5	87.64	0.147924	39.5723	17	95.0809	0.342583	35.3719	11	76.2873	0.447511	57.2999	6	43.5467	0.33796	31.3185
1045	-46.0931	-4.85304	7	93.619	0.279712	37.0729	10	109.92	0.38035	38.559	5	87.64	0.147924	39.5723	17	95.0809	0.342583	35.3719	11	80.2545	0.502736	51.0074	4	45	0.354472	29.7602
1046	-44.9931	-4.85304	8	95.8	0.327954	39.1545	9	113.95	0.383825	38.2238	5	87.64	0.147924	39.5723	16	93.7683	0.348032	35.1588	11	80.2545	0.504539	47.2082	5	44.36	0.337435	24.9329
1047	-43.8932	-4.85304	7	93.3333	0.320501	40.9256	8	117.521	0.344453	37.4348	5	87.64	0.147924	39.5723	15	95.9276	0.346685	33.686	10	78.6222	0.514381	47.6774	4	43.4	0.355687	19.9893
1048	-42.7932	-4.85304	8	93.75	0.384486	44.3451	8	117.521	0.344453	37.4348	5	87.64	0.147924	39.5723	15	96.219	0.32507	33.9448	10	78.6222	0.514381	47.6774	3	40.4	0.363853	21.988
1049	-41.6932	-4.85304	8	93.75	0.384486	44.3451	9	115.083	0.331266	40.8593	5	87.64	0.147924	39.5723	13	97.2333	0.316794	36.9944	10	78.6222	0.514381	47.6774	2	40.4	0.284248	NC
1050	-40.5932	-4.85304	9	93.75	0.376918	41.8583	9	115.083	0.331266	40.8593	4	98.0667	0.130341	35.9973	11	96.3891	0.263357	29.1535	7	83.4476	0.583901	39.1159	2	40.4	0.284248	NC
1051	-39.4932	-4.85304	9	93.75	0.376918	41.8583	9	115.083	0.331266	40.8593	4	98.0667	0.130341	35.9973	11	96.3891	0.263357	29.1535	7	83.4476	0.583901	39.1159	2	40.4	0.284248	NC
1052	-38.3932	-4.85304	9	93.75	0.376918	41.8583	8	118.529	0.353932	37.0932	4	98.0667	0.130341	35.9973	11	96.3891	0.263357	29.1535	8	82.6	0.595006	35.8927	2	40.4	0.284248	NC
1053	-37.2932	-4.85304	8	95.1714	0.389186	37.4614	8	118.529	0.353932	37.0932	4	98.0667	0.130341	35.9973	11	96.3891	0.263357	29.1535	8	82.6	0.595006	35.8927	2	40.4	0.284248	NC
1054	-80.1335	-3.96238	6	129.307	0.31888	34.6287	4	133.933	0.283474	32.0592	2	8.4	0.166214	NC	15	98.2229	0.314881	34.7091	5	82.32	0.305517	53.3145	2	46.4	0.310571	NC
1055	-79.0344	-3.96238	8	123.786	0.354394	42.8697	4	133.933	0.283474	32.0592	2	8.4	0.328766	NC	16	92.9533	0.30289	33.4746	9	77.1833	0.337354	46.9397	3	43.6667	0.326979	33.6782
1056	-77.9352	-3.96238	16	95.37	0.304222	56.8386	9	117.144	0.444705	36.1568	6	78.1867	0.201429	41.4161	20	93.9895	0.318836	36.0595	16	75.6617	0.424122	57.5279	10	43.8978	0.320862	36.1594
1057	-76.836	-3.96238	14	95.0769	0.320085	54.4469	10	120.031	0.436773	35.6817	6	78.1867	0.201429	41.4161	17	90.3044	0.326767	36.7179	16	70.0433	0.434923	56.9683	10	43.8978	0.320862	36.1594
1058	-75.7368	-3.96238	13	94.0769	0.275329	51.6415	10	120.031	0.436773	35.6817	4	98.0667	0.130341	35.9973	16	90.6817	0.335842	35.1162	17	68.6147	0.419245	59.935	10	43.8978	0.320862	36.1594
1059	-74.6377	-3.96238	10	97.0711	0.284986	50.9664	9	120.628	0.433806	33.1367	4	98.0667	0.130341	35.9973	17	93.1368	0.352657	35.4009	19	65.9813	0.404788	62.4281	10	43.8978	0.320862	36.1594
1060	-73.5385	-3.96238	12	94.6424	0.328498	52.5778	9	120.628	0.433806	33.1367	4	98.0667	0.130341	35.9973	17	93.1368	0.352657	35.4009	21	66.6657	0.391357	64.7885	11	43.7309	0.32156	35.7676
1061	-72.4393	-3.96238	11	91.64	0.340575	50.1347	9	120.628	0.433806	33.1367	5	87.64	0.147924	39.5723	16	93.7683	0.352323	34.2417	20	64.8084	0.392211	65.0335	11	43.7309	0.32156	35.7676
1062	-71.3401	-3.96238	11	91.64	0.340575	50.1347	9	120.628	0.433806	33.1367	4	98.0667	0.130341	35.9973	16	93.7683	0.352323	34.2417	18	67.2732	0.404208	62.9907	11	43.7309	0.32156	35.7676
1063	-70.241	-3.96238	13	95.3487	0.319714	53.9036	9	120.628	0.433806	33.1367	4	98.0667	0.130341	35.9973	17	95.0809	0.342583	35.3719	16	70.0433	0.434923	56.9682	11	43.7309	0.32156	35.7676
1064	-69.1418	-3.96238	13	89.9923	0.359635	52.2724	9	120.628	0.433806	33.1367	4	98.0667	0.130341	35.9973	16	93.7683	0.352323	34.2417	14	73.1516	0.465122	51.7728	11	43.7309	0.32156	35.7676
1065	-68.0426	-3.96238	14	89.9626	0.345617	54.3469	9	120.628	0.433806	33.1367	4	98.0667	0.130341	35.9973	16	93.7683	0.352323	34.2417	14	73.1516	0.465122	51.7728	10	43.8978	0.320862	36.1594
1066	-66.9434	-3.96238	13	91.6872	0.32096	58.2956	9	120.628	0.433806	33.1367	4	98.0667	0.130341	35.9973	16	93.7683	0.352323	34.2417	16	69.61	0.440255	55.5512	10	43.8978	0.320862	36.1594
1067	-65.8443	-3.96238	13	94.8205	0.326055	57.7125	9	120.628	0.433806	33.1367	4	98.0667	0.130341	35.9973	16	93.7683	0.352323	34.2417	17	68.2324	0.426979	57.6317	10	43.8978	0.320862	36.1594
1068	-64.7451	-3.96238	12	94.6576	0.338682	56.9938	9	120.628	0.433806	33.1367	4	98.0667	0.130341	35.9973	16	93.7683	0.352323	34.2417	16	66.0833	0.403751	64.3659	11	43.7309	0.32156	35.7676
1069	-63.6459	-3.96238	11	88.5382	0.330229	58.8679	9	120.628	0.433806	33.1367	4	98.0667	0.130341	35.9973	16	93.7683	0.352323	34.2417	16	66.0833	0.403751	64.3659	11	43.7309	0.32156	35.7676
1070	-62.5467	-3.96238	10	91.5733	0.340762	56.5337	9	120.628	0.433806	33.1367	4	98.0667	0.130341	35.9973	16	93.7683	0.352323	34.2417	15	67.5352	0.420252	61.2066	11	43.7309	0.32156	35.7676
1071	-61.4475	-3.96238	11	92.2727	0.341408	54.1069	9	120.628	0.433806	33.1367	4	98.0667	0.130341	35.9973	16	93.7683	0.352323	34.2417	15	69.9219	0.429513	59.1123	11	43.7309	0.32156	35.7676
1072	-60.3484	-3.96238	10	91.6133	0.353249	53.1634	10	119.871	0.421111	37.7611	4	98.0667	0.130341	35.9973	16	93.7683	0.352323	34.2417	15	70.7505	0.431257	59.4823	10	43.04	0.309619	35.3022
1073	-59.2492	-3.96238	10	91.6133	0.353249	53.1634	10	119.871	0.421111	37.7611	4	98.0667	0.130341	35.9973	16	93.7683	0.352323	34.2417	17	67.8029	0.417124	64.6667	10	43.7733	0.302064	36.252
1074	-58.15	-3.96238	10	91.6133	0.353249	53.1634	9	120.628	0.433806	33.1367	4	98.0667	0.130341	35.9973	16	93.7683	0.352323	34.2417	15	67.9486	0.420766	64.0167	9	44.0333	0.314087	34.9388
1075	-57.0508	-3.96238	9	94.3556	0.366949	51.2011	9	120.628	0.433806	33.1367	4	98.0667	0.130341	35.9973	16	93.7683	0.352323	34.2417	14	69.567	0.430868	63.4663	9	44.0333	0.314087	34.9388
1076	-55.9517	-3.96238	9	91.75	0.421144	44.0086	9	120.628	0.433806	33.1367	4	98.0667	0.130341	35.9973	16	93.7683	0.352323	34.2417	17	71.1029	0.429502	60.1941	10	43.8711	0.313698	35.2798
1077	-54.8525	-3.96238	9	91.75	0.421144	44.0086	9	120.628	0.433806	33.1367	4	98.0667	0.130341	35.9973	16	93.7683	0.352323	34.2417	18	69.8301	0.421149	60.4791	9	44.1889	0.330417	34.0625
1078	-53.7533	-3.96238	8	94.3143	0.393178	48.5858	9	120.628	0.429959	35.4751	5	87.64	0.147924	39.5723	16	93.7683	0.352323	34.2417	18	69.8301	0.411451	59.4451	8	44.4929	0.321182	33.3212
1079	-52.6541	-3.96238	10	97.9644	0.358569	52.1963	9	120.628	0.429959	35.4751	5	87.64	0.147924	39.5723	16	93.7683	0.352323	34.2417	18	69.8301	0.406193	62.3002	9	44	0.307495	34.5979
1080	-51.555	-3.96238	8	96.5786	0.247893	38.7821	9	120.628	0.429959	35.4751	5	87.64	0.147924	39.5723	16	93.7683	0.352323	34.2417	17	68.5515	0.402937	64.9789	8	44.4929	0.318721	33.177
1081	-50.4558	-3.96238	9	93.3722	0.297897	44.2119	9	120.628	0.429959	35.4751	5	87.64	0.147924	39.5723	16	93.7683	0.352323	34.2417	15	71.4762	0.425019	60.5836	8	44.4929	0.318721	33.177
1082	-49.3566	-3.96238	9	93.3722	0.297897	44.2119	9	120.628	0.429959	35.4751	5	87.64	0.147924	39.5723	17	95.0809	0.342583	35.3719	16	69.835	0.387889	65.757	8	44.4929	0.318721	33.177
1083	-48.2574	-3.96238	9	93.3722	0.297897	44.2119	9	120.628	0.429959	35.4751	5	87.64	0.147924	39.5723	17	95.0809	0.342583	35.3719	12	74.1727	0.42777	59.7488	6	43.5467	0.33796	31.3185
1084	-47.1582	-3.96238	8	96.5786	0.247893	38.7821	9	120.628	0.429959	35.4751	5	87.64	0.147924	39.5723	17	95.0809	0.342583	35.3719	11	76.2873	0.447511	57.2999	6	43.5467	0.33796	31.3185
1085	-46.0591	-3.96238	6	98.8267	0.269669	37.6059	9	120.628	0.429959	35.4751	5	87.64	0.147924	39.5723	17	95.0809	0.342583	35.3719	10	79.0444	0.452856	56.6991	5	43.92	0.365016	31.8812
1086	-44.9599	-3.96238	9	96.1056	0.385799	43.231	9	120.628	0.429959	35.4751	5	87.64	0.147924	39.5723	16	93.7683	0.348032	35.1588	11	80.2545	0.504539	47.2082	5	44.36	0.337435	24.9329
1087	-43.8607	-3.96238	8	93.75	0.384486	44.3451	7	120.276	0.372537	34.7406	5	87.64	0.147924	39.5723	15	95.9276	0.346685	33.686	10	78.6222	0.514381	47.6774	5	44.36	0.337435	24.9329
1088	-42.7615	-3.96238	8	93.75	0.384486	44.3451	8	117.521	0.344453	37.4348	5	87.64	0.147924	39.5723	16	95.0483	0.342479	34.3117	10	78.6222	0.514381	47.6774	4	43.4	0.355687	19.9893
1089	-41.6624	-3.96238	8	93.75	0.384486	44.3451	9	115.083	0.331266	40.8593	4	98.0667	0.130341	35.9973	13	97.2333	0.316794	36.9944	10	78.6222	0.514381	47.6774	3	44.4	0.296671	4.45742
1090	-40.5632	-3.96238	8	93.75	0.384486	44.3451	9	115.083	0.331266	40.8593	4	98.0667	0.130341	35.9973	12	96.5333	0.280792	29.3952	8	82.6	0.573218	40.6007	3	44.4	0.296671	4.45742
1091	-39.464	-3.96238	8	93.75	0.384486	44.3451	9	115.083	0.331266	40.8593	4	98.0667	0.130341	35.9973	11	96.3891	0.263357	29.1535	8	82.6	0.573218	40.6007	3	44.4	0.296671	4.45742
1092	-38.3648	-3.96238	9	94.1611	0.376864	41.8859	8	118.529	0.353932	37.0932	4	98.0667	0.130341	35.9973	11	96.3891	0.263357	29.1535	9	80.7778	0.584264	37.243	2	40.4	0.284248	NC
1093	-80.0863	-3.07209	7	121.667	0.320961	34.626	5	130.62	0.325957	30.4268	2	135.6	0.0998422	NC	17	97.4471	0.328929	34.1687	6	71.84	0.266207	63.6362	2	46.4	0.310571	NC
1094	-78.9878	-3.07209	8	125.307	0.311246	41.6259	4	133.933	0.283474	32.0592	4	72	0.254346	33.365	19	94.5544	0.320432	35.8772	12	76.5394	0.33516	53.5083	5	44.98	0.35917	32.2313
1095	-77.8893	-3.07209	16	104.05	0.315401	52.6639	8	117.836	0.439568	33.1086	6	78.1867	0.201429	41.4161	21	95.2505	0.334422	36.8027	21	74.0886	0.405148	58.0651	10	43.8978	0.320862	36.1594
1096	-76.7908	-3.07209	15	95.3429	0.307745	56.369	10	120.031	0.436773	35.6817	5	87.64	0.178674	45.9459	18	92.7647	0.343763	36.9906	18	67.234	0.409857	59.3683	10	43.8978	0.320862	36.1594
1097	-75.6922	-3.07209	14	94.4154	0.265914	53.7352	10	120.031	0.436773	35.6817	4	98.0667	0.130341	35.9973	16	90.6817	0.335842	35.1162	18	67.234	0.417768	59.9097	10	43.8978	0.320862	36.1594
1098	-74.5937	-3.07209	11	96.7018	0.271093	54.5525	9	120.628	0.433806	33.1367	4	98.0667	0.130341	35.9973	16	90.6817	0.335842	35.1162	19	65.869	0.414148	60.5569	10	43.8978	0.320862	36.1594
1099	-73.4952	-3.07209	11	97.5236	0.333225	54.164	9	120.628	0.433806	33.1367	4	98.0667	0.130341	35.9973	17	93.1368	0.352657	35.4009	19	68.993	0.413328	60.6422	10	43.8978	0.320862	36.1594
1100	-72.3966	-3.07209	9	95.3333	0.372169	46.6069	9	120.628	0.433806	33.1367	4	98.0667	0.130341	35.9973	16	93.7683	0.352323	34.2417	18	67.234	0.417762	59.9166	11	43.7309	0.32156	35.7676
1101	-71.2981	-3.07209	8	93.2286	0.309751	44.0696	9	120.628	0.433806	33.1367	4	98.0667	0.130341	35.9973	16	93.7683	0.352323	34.2417	17	68.6147	0.419245	59.935	11	43.7309	0.32156	35.7676
1102	-70.1996	-3.07209	11	93.7782	0.283662	47.8672	9	120.628	0.433806	33.1367	4	98.0667	0.130341	35.9973	17	95.0809	0.342583	35.3719	17	68.6147	0.419245	59.935	11	43.7309	0.32156	35.7676
1103	-69.1011	-3.07209	9	88.4	0.299643	42.7848	9	120.628	0.433806	33.1367	4	98.0667	0.130341	35.9973	16	93.7683	0.352323	34.2417	15	71.5581	0.448768	54.208	11	43.7309	0.32156	35.7676
1104	-68.0025	-3.07209	13	89.9923	0.359635	52.2724	9	120.628	0.433806	33.1367	4	98.0667	0.130341	35.9973	16	93.7683	0.352323	34.2417	14	73.1516	0.465122	51.7728	11	43.7309	0.32156	35.7676
1105	-66.904	-3.07209	13	91.6872	0.32096	58.2956	9	120.628	0.433806	33.1367	4	98.0667	0.130341	35.9973	16	93.7683	0.352323	34.2417	17	67.6588	0.432096	57.2313	11	43.7309	0.32156	35.7676
1106	-65.8055	-3.07209	12	92.0818	0.335734	56.1871	9	120.628	0.433806	33.1367	4	98.0667	0.130341	35.9973	16	93.7683	0.352323	34.2417	16	69.61	0.440255	55.5512	11	43.7309	0.32156	35.7676
1107	-64.7069	-3.07209	11	91.6582	0.350033	55.2135	9	120.628	0.433806	33.1367	4	98.0667	0.130341	35.9973	16	93.7683	0.352323	34.2417	15	67.5352	0.420252	61.2066	11	43.7309	0.32156	35.7676
1108	-63.6084	-3.07209	6	89.0667	0.233153	49.4618	9	120.628	0.433806	33.1367	4	98.0667	0.130341	35.9973	16	93.7683	0.352323	34.2417	14	69.0901	0.437393	58.2504	9	43.4778	0.304074	36.073
1109	-62.5099	-3.07209	6	89.0667	0.233153	49.4618	9	120.628	0.433806	33.1367	4	98.0667	0.130341	35.9973	16	93.7683	0.352323	34.2417	15	67.5352	0.420252	61.2067	8	43.8214	0.322335	33.9914
1110	-61.4113	-3.07209	7	91.9333	0.249108	43.8852	10	119.871	0.421111	37.7611	4	98.0667	0.130341	35.9973	16	93.7683	0.352323	34.2417	16	68.6117	0.413592	61.7608	8	43.8214	0.322335	33.9914
1111	-60.3128	-3.07209	9	90.2	0.315042	52.5305	10	119.871	0.421111	37.7611	4	98.0667	0.130341	35.9973	16	93.7683	0.352323	34.2417	19	64.6	0.412662	63.0861	11	43.0873	0.308421	35.4843
1112	-59.2143	-3.07209	10	91.6133	0.353681	53.0699	10	119.871	0.421111	37.7611	5	87.64	0.171612	41.4612	16	93.7683	0.352323	34.2417	20	66.4537	0.406316	64.4635	10	43.8711	0.310248	35.4998
1113	-58.1158	-3.07209	10	91.6133	0.353681	53.0699	10	119.871	0.421111	37.7611	4	98.0667	0.130341	35.9973	16	93.7683	0.352323	34.2417	19	65.1532	0.401347	68.1507	11	43.7309	0.305255	36.0124
1114	-57.0172	-3.07209	8	94.3143	0.393178	48.5858	10	119.871	0.421111	37.7611	4	98.0667	0.130341	35.9973	16	93.7683	0.352323	34.2417	15	67.8914	0.417351	66.4782	9	44.0333	0.314087	34.9388
1115	-55.9187	-3.07209	9	91.75	0.421144	44.0086	10	119.871	0.421111	37.7611	4	98.0667	0.130341	35.9973	16	93.7683	0.352323	34.2417	16	66.395	0.410566	66.2482	9	44.0333	0.314087	34.9388
1116	-54.8202	-3.07209	9	91.75	0.421144	44.0086	10	119.871	0.421111	37.7611	4	98.0667	0.130341	35.9973	16	93.7683	0.352323	34.2417	20	67.3221	0.405391	64.3353	10	43.8711	0.313698	35.2798
1117	-53.7216	-3.07209	9	98.3333	0.379448	50.7433	10	119.871	0.419275	39.3316	4	98.0667	0.130341	35.9973	16	93.7683	0.352323	34.2417	18	69.8301	0.406193	62.3002	8	44.4929	0.321182	33.3212
1118	-52.6231	-3.07209	9	98.3333	0.379448	50.7433	10	119.871	0.419275	39.3316	4	98.0667	0.130341	35.9973	16	93.7683	0.352323	34.2417	18	69.8301	0.406193	62.3002	9	44	0.307495	34.5979
1119	-51.5246	-3.07209	9	97.9389	0.320502	51.511	9	120.628	0.429959	35.4751	4	98.0667	0.130341	35.9973	16	93.7683	0.352323	34.2417	17	71.1029	0.416719	61.204	9	44	0.307495	34.5979
1120	-50.4261	-3.07209	10	95.2933	0.355885	47.6456	9	120.628	0.429959	35.4751	4	98.0667	0.130341	35.9973	17	95.0809	0.342583	35.3719	15	71.4762	0.425019	60.5836	9	44	0.307495	34.5979
1121	-49.3275	-3.07209	11	93.8109	0.336264	51.1753	9	120.628	0.429959	35.4751	4	98.0667	0.130341	35.9973	17	95.0809	0.342583	35.3719	16	72.4917	0.420818	60.0532	9	44	0.307495	34.5979
1122	-48.229	-3.07209	12	94.7364	0.375136	50.2776	9	120.628	0.429959	35.4751	4	98.0667	0.130341	35.9973	17	95.0809	0.342583	35.3719	14	73.4484	0.40601	62.9569	6	43.5467	0.33796	31.3185
1123	-47.1305	-3.07209	10	97.9644	0.367861	51.0924	9	120.628	0.429959	35.4751	4	98.0667	0.130341	35.9973	17	95.0809	0.342583	35.3719	12	74.1727	0.42777	59.7488	6	43.5467	0.33796	31.3185
1124	-46.0319	-3.07209	8	98.6643	0.346485	51.6003	9	120.628	0.429959	35.4751	4	98.0667	0.130341	35.9973	16	93.7683	0.348032	35.1588	10	79.0444	0.452856	56.6991	5	43.92	0.365016	31.8812
1125	-44.9334	-3.07209	9	96.1056	0.385799	43.231	9	120.628	0.429959	35.4751	4	98.0667	0.130341	35.9973	16	93.7683	0.348032	35.1588	9	81.3056	0.451115	57.6038	6	43.5467	0.353584	27.9371
1126	-43.8349	-3.07209	9	97.8944	0.365373	48.4248	7	120.276	0.372537	34.7406	4	98.0667	0.130341	35.9973	14	94.8725	0.351055	33.5282	11	76.4145	0.509565	48.3467	6	43.5467	0.353584	27.9371
1127	-42.7364	-3.07209	9	97.8944	0.365373	48.4248	7	120.276	0.372537	34.7406	4	98.0667	0.130341	35.9973	16	95.0483	0.342479	34.3117	10	78.6222	0.514381	47.6774	4	43.4	0.355687	19.9893
1128	-41.6378	-3.07209	8	93.75	0.384486	44.3451	8	118.343	0.35262	39.9322	4	98.0667	0.130341	35.9973	14	96.844	0.314774	35.3233	10	78.6222	0.514381	47.6774	4	43.4	0.355687	19.9893
1129	-40.5393	-3.07209	8	93.75	0.384486	44.3451	8	118.343	0.35262	39.9322	4	98.0667	0.130341	35.9973	12	96.5333	0.280792	29.3952	8	82.6	0.573218	40.6007	3	44.4	0.296671	4.45742
1130	-80.0511	-2.18208	5	98.54	0.28852	25.8587	6	128.84	0.356113	29.4017	2	135.6	0.0998422	NC	14	92.0593	0.336526	36.9506	7	80.0571	0.332872	48.1541	3	43.6667	0.290809	11.5995
1131	-78.9531	-2.18208	8	114.579	0.308244	34.7681	4	130.767	0.374811	22.3639	5	88.44	0.227505	37.0767	19	95.9322	0.308952	35.9035	13	75.7	0.333731	46.3939	5	44.98	0.35917	32.2313
1132	-77.855	-2.18208	16	104.05	0.315584	52.6453	8	117.836	0.439568	33.1086	6	78.1867	0.201429	41.4161	22	94.5654	0.331119	36.6141	20	77.0842	0.411081	55.7764	10	43.8978	0.320862	36.1594
1133	-76.757	-2.18208	15	95.3429	0.307745	56.369	9	120.628	0.433806	33.1367	4	98.0667	0.130341	35.9973	18	92.7647	0.343763	36.9906	19	68.993	0.406645	59.9378	10	43.8978	0.320862	36.1594
1134	-75.659	-2.18208	14	94.4154	0.265914	53.7352	9	120.628	0.433806	33.1367	4	98.0667	0.130341	35.9973	17	93.1368	0.352657	35.4009	20	64.7453	0.401783	62.3921	10	43.8978	0.320862	36.1594
1135	-74.5609	-2.18208	10	96.1022	0.277866	52.1596	9	120.628	0.433806	33.1367	4	98.0667	0.130341	35.9973	16	90.6817	0.335842	35.1162	18	67.234	0.417768	59.9097	10	43.8978	0.320862	36.1594
1136	-73.4629	-2.18208	12	93.9576	0.27256	50.8631	9	120.628	0.433806	33.1367	4	98.0667	0.130341	35.9973	18	94.4993	0.343669	36.2416	18	67.234	0.417768	59.9097	11	43.3709	0.312616	36.9858
1137	-72.3648	-2.18208	11	93.7782	0.283662	47.8672	9	120.628	0.433806	33.1367	4	98.0667	0.130341	35.9973	17	95.0809	0.342583	35.3719	17	68.6147	0.419245	59.935	11	43.3709	0.312616	36.9858
1138	-71.2668	-2.18208	11	93.7782	0.283662	47.8672	9	120.628	0.433806	33.1367	4	98.0667	0.130341	35.9973	17	95.0809	0.342583	35.3719	17	68.6147	0.419245	59.935	11	43.3709	0.312616	36.9858
1139	-70.1687	-2.18208	11	93.7782	0.283662	47.8672	9	120.628	0.433806	33.1367	4	98.0667	0.130341	35.9973	17	95.0809	0.342583	35.3719	17	68.6147	0.419245	59.935	10	43.8978	0.320862	36.1594
1140	-69.0707	-2.18208	11	93.7782	0.283662	47.8672	9	120.628	0.433806	33.1367	4	98.0667	0.130341	35.9973	17	95.0809	0.342583	35.3719	16	70.0433	0.432627	56.999	11	43.7309	0.32156	35.7676
1141	-67.9726	-2.18208	9	88.4	0.299643	42.7848	9	120.628	0.433806	33.1367	4	98.0667	0.130341	35.9973	16	93.7683	0.352323	34.2417	16	70.0433	0.432627	56.999	11	43.7309	0.32156	35.7676
1142	-66.8746	-2.18208	8	92.1786	0.254073	39.0893	9	120.628	0.433806	33.1367	4	98.0667	0.130341	35.9973	16	93.7683	0.352323	34.2417	17	68.6147	0.416984	59.9782	11	43.7309	0.32156	35.7676
1143	-65.7765	-2.18208	8	92.1786	0.254073	39.0893	9	120.628	0.433806	33.1367	4	98.0667	0.130341	35.9973	16	93.7683	0.352323	34.2417	17	68.6147	0.416984	59.9782	11	43.7309	0.32156	35.7676
1144	-64.6785	-2.18208	7	89.819	0.260339	37.6223	9	120.628	0.433806	33.1367	4	98.0667	0.130341	35.9973	16	93.7683	0.352323	34.2417	14	69.0901	0.437393	58.2504	11	43.7309	0.32156	35.7676
1145	-63.5804	-2.18208	5	88.24	0.229983	41.8502	9	120.628	0.433806	33.1367	4	98.0667	0.130341	35.9973	16	93.7683	0.352323	34.2417	15	67.5352	0.420252	61.2067	8	43.8214	0.304859	36.598
1146	-62.4824	-2.18208	5	88.24	0.229983	41.8502	9	120.628	0.433806	33.1367	4	98.0667	0.130341	35.9973	16	93.7683	0.352323	34.2417	16	68.6117	0.413592	61.7608	7	43.819	0.321141	36.3777
1147	-61.3844	-2.18208	8	89.4071	0.311974	55.9277	10	119.871	0.421111	37.7611	4	98.0667	0.130341	35.9973	16	93.7683	0.352323	34.2417	19	66.6889	0.417126	61.1925	10	43.04	0.302058	35.0953
1148	-60.2863	-2.18208	8	89.4071	0.311974	55.9277	10	119.871	0.421111	37.7611	5	87.64	0.171612	41.4612	16	93.7683	0.352323	34.2417	16	65.77	0.434189	60.2593	8	43.3571	0.316498	33.9193
1149	-59.1883	-2.18208	8	89.4071	0.311974	55.9277	10	119.871	0.421111	37.7611	5	87.64	0.171612	41.4612	16	93.7683	0.352323	34.2417	17	64.4559	0.423105	61.6603	8	43.3571	0.316498	33.9193
1150	-58.0902	-2.18208	9	94.5167	0.303424	56.0561	10	119.871	0.421111	37.7611	5	87.64	0.171612	41.4612	16	93.7683	0.352323	34.2417	19	65.1532	0.401347	68.1507	10	43.8711	0.310248	35.4998
1151	-56.9922	-2.18208	9	97.9389	0.313176	54.5694	10	119.871	0.421111	37.7611	4	98.0667	0.130341	35.9973	16	93.7683	0.352323	34.2417	17	67.8059	0.412863	65.691	11	43.7309	0.305255	36.0124
1152	-55.8941	-2.18208	11	95.9273	0.382945	49.9919	10	119.871	0.421111	37.7611	4	98.0667	0.130341	35.9973	16	93.7683	0.352323	34.2417	18	66.5542	0.407711	65.189	11	43.7309	0.305255	36.0124
1153	-54.7961	-2.18208	9	91.75	0.421144	44.0086	10	119.871	0.421111	37.7611	4	98.0667	0.130341	35.9973	16	93.7683	0.352323	34.2417	19	65.069	0.397898	67.4673	11	43.7309	0.305255	36.0124
1154	-53.698	-2.18208	9	98.3333	0.379448	50.7433	11	117.131	0.406951	38.9814	4	98.0667	0.130341	35.9973	16	93.7683	0.352323	34.2417	19	68.4655	0.405991	65.9804	10	43.7733	0.292483	35.7846
1155	-52.6	-2.18208	9	98.3333	0.379448	50.7433	10	119.871	0.419275	39.3316	4	98.0667	0.130341	35.9973	17	95.0809	0.342583	35.3719	19	68.5357	0.401629	63.6408	10	43.7733	0.292483	35.7846
1156	-51.5019	-2.18208	10	95.2933	0.355885	47.6456	11	117.131	0.406951	38.9814	4	98.0667	0.130341	35.9973	17	95.0809	0.342583	35.3719	16	69.9717	0.413621	63.9338	9	44	0.307495	34.5979
1157	-50.4039	-2.18208	12	94.7364	0.367432	50.9245	10	116.658	0.414123	36.1137	4	98.0667	0.130341	35.9973	17	95.0809	0.342583	35.3719	14	73.0571	0.438433	59.2613	9	44	0.307495	34.5979
1158	-49.3058	-2.18208	13	94.9564	0.393427	49.5373	10	116.658	0.414123	36.1137	4	98.0667	0.130341	35.9973	17	95.0809	0.342583	35.3719	16	72.4917	0.420818	60.0532	9	44	0.307495	34.5979
1159	-48.2078	-2.18208	12	94.7364	0.375136	50.2776	10	116.658	0.414123	36.1137	4	98.0667	0.130341	35.9973	17	95.0809	0.342583	35.3719	15	74.3486	0.424963	58.9258	6	43.5467	0.33796	31.3185
1160	-47.1098	-2.18208	11	96.2182	0.347246	54.487	10	116.658	0.414123	36.1137	4	98.0667	0.130341	35.9973	16	93.7683	0.348032	35.1588	13	72.1769	0.408384	62.8576	6	43.5467	0.33796	31.3185
1161	-46.0117	-2.18208	8	98.6643	0.346485	51.6003	10	116.658	0.414123	36.1137	4	98.0667	0.130341	35.9973	16	93.7683	0.348032	35.1588	11	76.2873	0.447511	57.2999	6	43.5467	0.33796	31.3185
1162	-44.9137	-2.18208	8	98.7786	0.388324	43.5836	9	120.628	0.429959	35.4751	4	98.0667	0.130341	35.9973	16	93.7683	0.348032	35.1588	10	79.0444	0.452856	56.6991	6	43.5467	0.353584	27.9371
1163	-80.0279	-1.29228	6	91.36	0.340714	30.1896	6	128.84	0.356113	29.4017	4	70.6667	0.157192	47.9012	15	94.6305	0.327439	37.5061	8	76.2857	0.320187	44.8362	3	43.6667	0.290809	11.5995
1164	-78.9302	-1.29228	9	105.256	0.34778	32.1362	4	130.767	0.374811	22.3639	6	78.1867	0.204402	40.9326	21	95.2867	0.340244	35.1193	11	79.3636	0.302944	44.0335	6	43.8667	0.289472	31.4755
1165	-77.8324	-1.29228	15	105.046	0.326788	51.7486	8	117.836	0.439568	33.1086	6	78.1867	0.201429	41.4161	23	93.804	0.34266	36.3033	20	77.0842	0.411081	55.7764	10	43.8978	0.320862	36.1594
1166	-76.7347	-1.29228	15	95.3429	0.307745	56.369	9	120.628	0.433806	33.1367	4	98.0667	0.130341	35.9973	19	92.1076	0.337674	37.0161	17	71.7721	0.423559	57.3735	10	43.8978	0.320862	36.1594
1167	-75.637	-1.29228	13	94.0769	0.275304	51.6455	9	120.628	0.433806	33.1367	4	98.0667	0.130341	35.9973	17	93.1368	0.352657	35.4009	20	64.7453	0.401783	62.3921	10	43.8978	0.320862	36.1594
1168	-74.5392	-1.29228	11	93.7782	0.283662	47.8672	9	120.628	0.433806	33.1367	4	98.0667	0.130341	35.9973	18	94.4993	0.343669	36.2416	18	67.234	0.417768	59.9097	11	43.3709	0.312616	36.9858
1169	-73.4415	-1.29228	11	93.7782	0.283662	47.8672	9	120.628	0.433806	33.1367	4	98.0667	0.130341	35.9973	17	95.0809	0.342583	35.3719	18	67.234	0.417768	59.9097	11	43.3709	0.312616	36.9858
1170	-72.3438	-1.29228	9	90.6556	0.295967	44.9935	7	125.152	0.455101	35.8967	4	98.0667	0.130341	35.9973	15	96.0533	0.350311	35.3337	13	70.7436	0.451105	56.3954	11	43.3709	0.312616	36.9858
1171	-71.2461	-1.29228	9	90.6556	0.295967	44.9935	7	125.152	0.455101	35.8967	4	98.0667	0.130341	35.9973	15	96.0533	0.355519	33.6126	13	70.7436	0.451105	56.3954	11	43.3709	0.312616	36.9858
1172	-70.1483	-1.29228	11	89.2	0.290477	45.1556	7	125.152	0.455101	35.8967	4	98.0667	0.130341	35.9973	15	96.0533	0.355519	33.6126	13	70.7436	0.451105	56.3954	11	43.7309	0.32156	35.7676
1173	-69.0506	-1.29228	12	90.9758	0.282978	46.2605	9	120.628	0.433806	33.1367	4	98.0667	0.130341	35.9973	17	95.0809	0.342583	35.3719	15	67.5352	0.436637	57.1607	11	43.7309	0.32156	35.7676
1174	-67.9529	-1.29228	8	93.2286	0.309751	44.0696	9	120.628	0.433806	33.1367	4	98.0667	0.130341	35.9973	16	93.7683	0.352323	34.2417	16	70.0433	0.432627	56.999	11	43.7309	0.32156	35.7676
1175	-66.8552	-1.29228	8	93.2286	0.309751	44.0696	9	120.628	0.433806	33.1367	4	98.0667	0.130341	35.9973	16	93.7683	0.352323	34.2417	14	69.0901	0.437393	58.2504	9	44.1889	0.334042	34.8755
1176	-65.7574	-1.29228	7	97.4381	0.255831	41.0136	9	120.628	0.433806	33.1367	4	98.0667	0.130341	35.9973	16	93.7683	0.352323	34.2417	15	67.5352	0.420252	61.2067	11	43.7309	0.32156	35.7676
1177	-64.6597	-1.29228	5	101.34	0.295085	32.2698	9	120.628	0.433806	33.1367	4	98.0667	0.130341	35.9973	16	93.7683	0.352323	34.2417	15	67.5352	0.420252	61.2067	8	44.4929	0.338532	34.1995
1178	-63.562	-1.29228	4	93.9667	0.259921	36.5508	9	120.628	0.433806	33.1367	4	98.0667	0.130341	35.9973	16	93.7683	0.352323	34.2417	15	67.5352	0.420252	61.2067	7	44.3619	0.325196	34.9295
1179	-62.4642	-1.29228	6	97.2667	0.340616	53.7799	10	119.871	0.421111	37.7611	4	98.0667	0.130341	35.9973	16	93.7683	0.352323	34.2417	17	67.3515	0.39826	64.6063	10	43.04	0.302058	35.0953
1180	-61.3665	-1.29228	7	94.0857	0.331583	52.8836	10	119.871	0.421111	37.7611	4	98.0667	0.130341	35.9973	16	93.7683	0.352323	34.2417	18	67.8863	0.412323	60.1855	10	43.04	0.302058	35.0953
1181	-60.2688	-1.29228	7	94.0857	0.331583	52.8836	10	119.871	0.421111	37.7611	5	87.64	0.171612	41.4612	16	93.7683	0.352323	34.2417	16	65.77	0.434189	60.2593	8	43.3571	0.316498	33.9193
1182	-59.1711	-1.29228	8	89.4071	0.311974	55.9277	10	119.871	0.421111	37.7611	5	87.64	0.171612	41.4612	16	93.7683	0.352323	34.2417	16	65.77	0.434189	60.2593	8	43.3571	0.316498	33.9193
1183	-58.0733	-1.29228	9	94.5167	0.303424	56.0561	10	119.871	0.421111	37.7611	5	87.64	0.171612	41.4612	16	93.7683	0.352323	34.2417	15	67.1771	0.44441	59.4716	8	43.3571	0.316498	33.9193
1184	-56.9756	-1.29228	8	98.6643	0.319906	53.8253	10	119.871	0.421111	37.7611	4	98.0667	0.130341	35.9973	16	93.7683	0.352323	34.2417	14	69.0242	0.45068	56.1235	8	43.3571	0.316498	33.9193
1185	-55.8779	-1.29228	8	98.6643	0.319906	53.8253	10	119.871	0.421111	37.7611	4	98.0667	0.130341	35.9973	16	93.7683	0.352323	34.2417	15	67.2952	0.426499	64.7681	8	43.3571	0.316498	33.9193
1186	-54.7802	-1.29228	7	94.0857	0.331583	52.8836	10	119.871	0.421111	37.7611	4	98.0667	0.130341	35.9973	17	95.0809	0.342583	35.3719	16	65.44	0.414575	67.5715	7	43.2	0.274309	26.6673
1187	-53.6824	-1.29228	8	98.6643	0.326329	51.6255	10	119.871	0.421111	37.7611	4	98.0667	0.130341	35.9973	17	95.0809	0.342583	35.3719	16	65.44	0.414575	67.5715	7	43.2	0.274309	26.6673
1188	-52.5847	-1.29228	10	95.2933	0.355725	47.5613	11	117.131	0.406951	38.9814	4	98.0667	0.130341	35.9973	17	95.0809	0.342583	35.3719	17	71.0059	0.417508	63.1126	10	43.7733	0.292483	35.7846
1189	-51.487	-1.29228	11	93.8109	0.336193	51.1055	11	117.131	0.406951	38.9814	4	98.0667	0.130341	35.9973	17	95.0809	0.342583	35.3719	17	71.0059	0.417508	63.1126	10	43.7733	0.292483	35.7846
1190	-50.3892	-1.29228	12	94.7364	0.367432	50.9245	10	116.658	0.414123	36.1137	4	98.0667	0.130341	35.9973	17	95.0809	0.342583	35.3719	13	74.6949	0.450887	58.8272	9	44	0.307495	34.5979
1191	-49.2915	-1.29228	13	94.9564	0.393427	49.5373	10	116.658	0.414123	36.1137	4	98.0667	0.130341	35.9973	16	93.7683	0.348032	35.1588	16	72.4917	0.420818	60.0532	9	44	0.307495	34.5979
1192	-48.1938	-1.29228	13	94.9564	0.393427	49.5373	10	116.658	0.414123	36.1137	4	98.0667	0.130341	35.9973	16	93.7683	0.348032	35.1588	16	72.4917	0.420818	60.0532	6	43.5467	0.33796	31.3185
1193	-47.0961	-1.29228	11	96.2182	0.347246	54.487	10	116.658	0.414123	36.1137	4	98.0667	0.130341	35.9973	16	93.7683	0.348032	35.1588	15	74.3486	0.424963	58.9258	6	43.5467	0.33796	31.3185
1194	-45.9983	-1.29228	8	98.6643	0.346485	51.6003	10	116.658	0.414123	36.1137	4	98.0667	0.130341	35.9973	16	93.7683	0.348032	35.1588	11	76.2873	0.447511	57.2999	6	43.5467	0.33796	31.3185
1195	-80.0165	-0.40259	6	91.36	0.340714	30.1896	7	125.152	0.417563	35.2946	3	93.2	0.190599	41.7774	14	94.833	0.334691	38.0305	8	76.2857	0.320187	44.8362	3	43.6667	0.290809	11.5995
1196	-78.919	-0.40259	9	114.828	0.327963	32.4166	7	125.152	0.417563	35.2946	6	78.1867	0.204402	40.9326	21	93.2543	0.339797	36.6164	10	79.2667	0.309631	43.402	5	42.6	0.29966	28.0661
1197	-77.8214	-0.40259	15	105.747	0.334529	50.3238	8	117.836	0.439568	33.1086	7	69.6	0.184242	45.327	24	92.95	0.339083	36.6044	18	77.817	0.423704	53.4896	9	43.4722	0.338556	34.9593
1198	-76.7238	-0.40259	14	95.0769	0.320066	54.4521	8	117.836	0.439568	33.1086	4	98.0667	0.130341	35.9973	20	93.9895	0.341483	36.2124	18	72.6706	0.417769	59.6215	10	43.8978	0.320862	36.1594
1199	-75.6263	-0.40259	13	90.5564	0.283334	47.7523	9	120.628	0.433806	33.1367	4	98.0667	0.130341	35.9973	18	94.4993	0.343669	36.2416	19	69.0749	0.413327	60.6388	11	43.3709	0.312616	36.9858
1200	-74.5287	-0.40259	11	92.2291	0.286733	47.7774	9	120.628	0.433806	33.1367	4	98.0667	0.130341	35.9973	18	94.4993	0.343669	36.2416	19	65.9813	0.404797	62.4216	11	43.3709	0.312616	36.9858
1201	-73.4311	-0.40259	9	90.6556	0.295967	44.9935	7	125.152	0.455101	35.8967	4	98.0667	0.130341	35.9973	15	96.0533	0.350311	35.3337	15	67.5352	0.436662	57.1645	11	43.3709	0.312616	36.9858
1202	-72.3335	-0.40259	9	90.6556	0.295967	44.9935	7	125.152	0.455101	35.8967	4	98.0667	0.130341	35.9973	15	96.0533	0.355519	33.6126	14	69.0901	0.429691	60.4078	11	43.3709	0.312616	36.9858
1203	-71.236	-0.40259	11	89.2	0.290477	45.1556	7	125.152	0.455101	35.8967	4	98.0667	0.130341	35.9973	15	96.0533	0.355519	33.6126	12	64.0212	0.421423	66.5386	10	43.8711	0.317751	35.8008
1204	-70.1384	-0.40259	11	89.2	0.290477	45.1556	9	120.628	0.433806	33.1367	4	98.0667	0.130341	35.9973	18	94.2183	0.335835	35.6881	13	62.2333	0.397662	71.5066	9	44.1889	0.334042	34.8755
1205	-69.0408	-0.40259	8	86.3357	0.319993	38.4032	9	120.628	0.433806	33.1367	4	98.0667	0.130341	35.9973	18	94.2183	0.335835	35.6881	11	66.0255	0.4761	53.9653	9	44.1889	0.334042	34.8755
1206	-67.9433	-0.40259	7	97.581	0.329587	42.7575	9	120.628	0.433806	33.1367	4	98.0667	0.130341	35.9973	16	93.7683	0.352323	34.2417	12	69.6212	0.461844	56.0598	9	44.1889	0.334042	34.8755
1207	-66.8457	-0.40259	7	97.581	0.329587	42.7575	9	120.628	0.433806	33.1367	4	98.0667	0.130341	35.9973	17	93.1368	0.352657	35.4009	14	69.0901	0.437415	58.2494	9	44.1889	0.334042	34.8755
1208	-65.7481	-0.40259	7	101.59	0.354616	48.9229	9	120.628	0.433806	33.1367	4	98.0667	0.130341	35.9973	17	93.1368	0.352657	35.4009	15	67.5352	0.420252	61.2067	10	43.7111	0.322458	34.564
1209	-64.6505	-0.40259	7	101.59	0.355504	48.6648	10	119.871	0.421111	37.7611	4	98.0667	0.130341	35.9973	17	93.1368	0.352657	35.4009	15	67.5352	0.420252	61.2067	10	43.7111	0.322458	34.564
1210	-63.553	-0.40259	6	97.2667	0.340616	53.7799	10	119.871	0.421111	37.7611	4	98.0667	0.130341	35.9973	17	93.1368	0.352657	35.4009	15	67.5352	0.420252	61.2067	10	43.7111	0.322458	34.564
1211	-62.4554	-0.40259	6	97.2667	0.340616	53.7799	9	120.628	0.430206	36.1044	4	98.0667	0.130341	35.9973	16	93.7683	0.352323	34.2417	16	68.6117	0.413592	61.7608	9	43.8333	0.317896	33.7014
1212	-61.3578	-0.40259	7	94.0857	0.331583	52.8836	9	120.628	0.430206	36.1044	5	87.64	0.171612	41.4612	16	93.7683	0.352323	34.2417	17	67.3074	0.418451	59.9661	9	44.0333	0.299683	35.3518
1213	-60.2603	-0.40259	7	94.0857	0.331583	52.8836	9	120.628	0.430206	36.1044	5	87.64	0.171612	41.4612	16	93.7683	0.352323	34.2417	16	66.0333	0.422744	59.9987	8	43.3571	0.316498	33.9193
1214	-59.1627	-0.40259	7	94.0857	0.331583	52.8836	9	120.628	0.430206	36.1044	5	87.64	0.171612	41.4612	16	93.7683	0.352323	34.2417	16	65.77	0.434189	60.2593	8	43.3571	0.316498	33.9193
1215	-58.0651	-0.40259	8	98.6643	0.319906	53.8253	9	120.628	0.430206	36.1044	5	87.64	0.171612	41.4612	16	93.7683	0.352323	34.2417	14	69.0242	0.45068	56.1235	8	43.3571	0.316498	33.9193
1216	-56.9675	-0.40259	8	98.6643	0.319906	53.8253	10	119.871	0.421111	37.7611	4	98.0667	0.130341	35.9973	17	95.0809	0.342583	35.3719	14	69.0242	0.45068	56.1235	7	43.2	0.274309	26.6673
1217	-55.87	-0.40259	9	100.878	0.310029	55.3566	10	119.871	0.421111	37.7611	4	98.0667	0.130341	35.9973	17	95.0809	0.342583	35.3719	13	70.6667	0.452104	57.948	7	43.2	0.274309	26.6673
1218	-54.7724	-0.40259	8	98.6643	0.326329	51.6255	10	119.871	0.421111	37.7611	4	98.0667	0.130341	35.9973	17	95.0809	0.342583	35.3719	13	70	0.452929	60.3068	7	43.2	0.274309	26.6673
1219	-53.6748	-0.40259	8	98.6643	0.326329	51.6255	10	119.871	0.421111	37.7611	4	98.0667	0.130341	35.9973	17	95.0809	0.342583	35.3719	12	71.6909	0.461878	55.5797	7	43.2	0.274309	26.6673
1220	-52.5773	-0.40259	9	95.3333	0.361294	46.5976	10	119.871	0.421111	37.7611	5	87.64	0.171612	41.4612	16	93.7683	0.348032	35.1588	13	74.1385	0.46141	53.4917	7	43.2	0.274309	26.6673
1221	-51.4797	-0.40259	10	94.3822	0.340197	50.6662	11	117.131	0.406951	38.9814	5	87.64	0.171612	41.4612	16	93.7683	0.348032	35.1588	14	72.4352	0.451036	56.3714	8	43.3571	0.316498	33.9193
1222	-50.3821	-0.40259	11	93.8109	0.336168	51.082	10	116.658	0.414123	36.1137	4	98.0667	0.130341	35.9973	15	91.2419	0.330209	34.6758	13	74.5256	0.442244	64.1868	5	42.36	0.353122	32.1184
1223	-49.2845	-0.40259	11	93.8109	0.336168	51.082	7	122.381	0.394109	39.2954	4	98.0667	0.130341	35.9973	15	91.2419	0.330209	34.6758	12	76.3485	0.46121	59.7777	5	42.36	0.353122	32.1184
1224	-80.0171	0.487058	5	87.38	0.352439	25.8896	6	128.84	0.356113	29.4017	3	93.2	0.190599	41.7774	13	92.1026	0.344784	37.511	7	72.5143	0.279218	50.0691	3	43.6667	0.290809	11.5995
1225	-78.9195	0.487058	9	114.828	0.327963	32.4166	7	125.152	0.417563	35.2946	4	70.6667	0.157192	47.9012	19	94.6538	0.318401	38.4693	9	78.8	0.313064	43.5395	3	43.6667	0.290809	11.5995
1226	-77.822	0.487058	15	109.474	0.350799	43.2902	9	118.967	0.408685	34.9512	5	87.64	0.171883	42.9104	23	93.8356	0.322124	36.9435	21	73.4981	0.359886	48.7272	8	43.65	0.324775	37.2159
1227	-76.7244	0.487058	17	102.084	0.315271	50.942	8	117.836	0.439568	33.1086	5	87.64	0.168798	42.3847	23	94.098	0.328809	37.284	19	71.6971	0.415954	58.6587	11	43.3709	0.312616	36.9858
1228	-75.6268	0.487058	14	92.0593	0.328702	51.7071	9	120.628	0.433806	33.1367	4	98.0667	0.130341	35.9973	18	94.4993	0.343669	36.2416	17	68.7618	0.412021	59.5883	11	43.3709	0.312616	36.9858
1229	-74.5292	0.487058	10	91.44	0.285849	47.8617	7	125.152	0.455101	35.8967	4	98.0667	0.130341	35.9973	14	96.989	0.334984	36.1191	13	66.3385	0.420298	63.7004	11	43.3709	0.312616	36.9858
1230	-73.4316	0.487058	6	87.56	0.330146	38.9432	7	125.152	0.455101	35.8967	4	98.0667	0.130341	35.9973	15	96.2686	0.340649	35.501	14	64.4484	0.422482	61.8008	9	44.1889	0.319626	36.0867
1231	-72.3341	0.487058	8	86.3357	0.319993	38.4032	7	125.152	0.455101	35.8967	4	98.0667	0.130341	35.9973	16	95.225	0.355865	34.9756	12	64.0212	0.421423	66.5386	9	44.1889	0.334042	34.8755
1232	-71.2365	0.487058	11	89.2	0.290477	45.1556	7	125.152	0.455101	35.8967	4	98.0667	0.130341	35.9973	15	96.0533	0.355519	33.6126	12	64.0212	0.421423	66.5386	9	44.1889	0.334042	34.8755
1233	-70.1389	0.487058	8	86.3357	0.319993	38.4032	9	120.628	0.433806	33.1367	4	98.0667	0.130341	35.9973	18	94.2183	0.335835	35.6881	12	64.0212	0.421419	66.5327	9	44.1889	0.334042	34.8755
1234	-69.0413	0.487058	8	86.3357	0.319993	38.4032	9	120.628	0.433806	33.1367	4	98.0667	0.130341	35.9973	18	94.2183	0.335835	35.6881	11	66.0255	0.4761	53.9653	9	44.1889	0.334042	34.8755
1235	-67.9437	0.487058	7	97.581	0.329587	42.7575	9	120.628	0.433806	33.1367	4	98.0667	0.130341	35.9973	17	92.8206	0.344632	34.6994	12	69.6212	0.461844	56.0598	9	44.1889	0.334042	34.8755
1236	-66.8462	0.487058	11	92.0545	0.341598	50.872	9	120.628	0.433806	33.1367	4	98.0667	0.130341	35.9973	19	91.2129	0.344439	37.2418	15	67.5352	0.420269	61.2076	9	44.1889	0.334042	34.8755
1237	-65.7486	0.487058	13	95.6795	0.28573	57.4496	10	119.871	0.421111	37.7611	4	98.0667	0.130341	35.9973	19	91.2129	0.344439	37.2418	15	67.5352	0.420269	61.2076	8	43.7429	0.327021	34.6297
1238	-64.651	0.487058	8	98.6429	0.350392	49.2711	10	119.871	0.421111	37.7611	4	98.0667	0.130341	35.9973	18	92.2065	0.350613	37.302	15	67.5352	0.420269	61.2076	9	43.8333	0.317896	33.7014
1239	-63.5534	0.487058	7	101.59	0.355504	48.6648	9	120.628	0.430206	36.1044	4	98.0667	0.130341	35.9973	17	93.1368	0.352657	35.4009	15	67.5352	0.420269	61.2076	9	43.8333	0.317896	33.7014
1240	-62.4558	0.487058	6	97.2667	0.340616	53.7799	9	120.628	0.430206	36.1044	4	98.0667	0.130341	35.9973	17	93.1368	0.352657	35.4009	15	69.9219	0.429535	59.1106	8	44.4929	0.318721	33.177
1241	-61.3583	0.487058	7	94.0857	0.331583	52.8836	9	120.628	0.430206	36.1044	5	87.64	0.171612	41.4612	16	93.7683	0.352323	34.2417	16	68.5617	0.431972	57.9019	9	44.0333	0.299683	35.3518
1242	-60.2607	0.487058	7	94.0857	0.331583	52.8836	9	120.628	0.430206	36.1044	5	87.64	0.171612	41.4612	16	93.7683	0.352323	34.2417	14	69.0901	0.435623	55.7397	8	43.3571	0.316498	33.9193
1243	-59.1631	0.487058	7	94.0857	0.331583	52.8836	9	120.628	0.430206	36.1044	5	87.64	0.171612	41.4612	16	93.7683	0.352323	34.2417	14	69.0901	0.435623	55.7397	8	43.3571	0.316498	33.9193
1244	-58.0655	0.487058	7	94.0857	0.331583	52.8836	9	120.628	0.430206	36.1044	4	98.0667	0.130341	35.9973	17	95.0809	0.342583	35.3719	12	72.4788	0.470668	51.0005	8	43.3571	0.316498	33.9193
1245	-56.9679	0.487058	9	100.878	0.310029	55.3566	10	118.578	0.416376	37.645	4	98.0667	0.130341	35.9973	16	93.7683	0.348032	35.1588	11	74.2545	0.472846	52.4021	7	43.2	0.274309	26.6673
1246	-55.8704	0.487058	8	98.6643	0.326329	51.6255	11	118.702	0.410029	38.4941	4	98.0667	0.130341	35.9973	16	93.7683	0.348032	35.1588	11	74.2545	0.472846	52.4021	7	43.2	0.274309	26.6673
1247	-54.7728	0.487058	8	98.6643	0.326329	51.6255	10	118.578	0.416376	37.645	4	98.0667	0.130341	35.9973	16	93.7683	0.348032	35.1588	12	71.6909	0.461878	55.5797	7	43.2	0.274309	26.6673
1248	-53.6752	0.487058	8	98.6643	0.326329	51.6255	9	120.628	0.430206	36.1044	4	98.0667	0.130341	35.9973	16	93.7683	0.348032	35.1588	12	71.6909	0.461878	55.5797	7	43.2	0.274309	26.6673
1249	-52.5776	0.487058	10	94.3822	0.340197	50.6662	9	120.628	0.430206	36.1044	5	87.64	0.171612	41.4612	16	93.7683	0.348032	35.1588	12	71.6909	0.461878	55.5797	7	43.2	0.274309	26.6673
1250	-51.48	0.487058	10	94.3822	0.340197	50.6662	10	119.871	0.421111	37.7611	5	87.64	0.171612	41.4612	16	93.7683	0.348032	35.1588	13	74.1385	0.46141	53.4917	8	43.3571	0.316498	33.9193
1251	-50.3825	0.487058	10	94.3822	0.340197	50.6662	10	119.871	0.421111	37.7611	5	87.64	0.171612	41.4612	16	93.7683	0.348032	35.1588	14	72.4352	0.451036	56.3714	8	43.3571	0.316498	33.9193
1252	-78.9318	1.37675	10	109.267	0.372686	42.0666	6	128.84	0.356113	29.4017	5	87.64	0.181047	46.1244	17	95.1926	0.317775	39.4405	11	78	0.432716	54.2467	3	43.6667	0.290809	11.5995
1253	-77.8341	1.37675	12	104.212	0.349369	44.4133	5	128.9	0.329589	32.7133	5	87.64	0.171883	42.9104	23	93.8356	0.325707	36.1936	13	80.5769	0.433893	51.7634	5	42.6	0.371259	37.5983
1254	-76.7363	1.37675	16	102.683	0.324905	49.2472	7	119.181	0.462639	41.071	5	87.64	0.168798	42.3847	20	96.6337	0.337905	35.1493	18	74.6092	0.415517	57.5893	8	43.65	0.324775	37.2159
1255	-75.6386	1.37675	14	102.723	0.337429	48.0243	6	124.467	0.463398	36.1712	4	98.0667	0.130341	35.9973	19	97.214	0.341546	35.1394	17	74.4015	0.404444	57.8355	10	43.8978	0.313066	36.5045
1256	-74.5408	1.37675	13	89.3718	0.359752	43.7298	9	120.628	0.433806	33.1367	4	98.0667	0.130341	35.9973	16	98.1017	0.345068	34.7384	17	76.1353	0.41412	55.8917	10	43.8711	0.317751	35.8008
1257	-73.4431	1.37675	11	88.2764	0.376432	41.2946	9	120.628	0.433806	33.1367	4	98.0667	0.130341	35.9973	17	97.2118	0.337305	34.8856	16	70.5633	0.393748	64.137	9	44.1889	0.334042	34.8755
1258	-72.3453	1.37675	8	86.3357	0.319993	38.4032	7	125.152	0.455101	35.8967	5	87.64	0.171612	41.4612	16	95.225	0.355865	34.9756	11	66.0255	0.400128	69.5547	9	44.1889	0.334042	34.8755
1259	-71.2476	1.37675	8	86.3357	0.319993	38.4032	7	125.152	0.455101	35.8967	4	70.6667	0.152198	47.2865	16	95.225	0.355865	34.9756	9	70.7722	0.465296	56.2519	9	44.1889	0.334042	34.8755
1260	-70.1498	1.37675	8	86.3357	0.319993	38.4032	9	120.628	0.433806	33.1367	4	98.0667	0.130341	35.9973	18	94.2183	0.335835	35.6881	9	70.7722	0.505633	52.2185	9	44.1889	0.334042	34.8755
1261	-69.0521	1.37675	8	86.3357	0.319993	38.4032	9	120.628	0.433806	33.1367	4	98.0667	0.130341	35.9973	18	94.2183	0.335835	35.6881	10	68.2711	0.475683	56.603	9	44.1889	0.334042	34.8755
1262	-67.9543	1.37675	9	89.0333	0.309274	40.5482	9	120.628	0.433806	33.1367	4	98.0667	0.130341	35.9973	18	94.2183	0.335835	35.6881	13	67.6487	0.443128	58.8363	9	44.1889	0.334042	34.8755
1263	-66.8566	1.37675	15	92.2686	0.31243	52.6898	10	119.871	0.421111	37.7611	4	98.0667	0.130341	35.9973	20	92.7116	0.336982	37.7198	15	67.5352	0.420269	61.2076	9	44.1889	0.334042	34.8755
1264	-65.7588	1.37675	14	94.211	0.314385	54.4703	10	119.871	0.421111	37.7611	4	98.0667	0.130341	35.9973	19	93.6398	0.346868	36.482	14	69.0901	0.413881	64.5367	8	43.7429	0.327021	34.6297
1265	-64.6611	1.37675	12	94.5152	0.343887	48.9299	10	119.871	0.421111	37.7611	4	98.0667	0.130341	35.9973	19	91.2129	0.344439	37.2418	15	67.5352	0.420269	61.2076	9	43.8333	0.317896	33.7014
1266	-63.5633	1.37675	10	96.2978	0.323548	51.6256	10	119.871	0.421111	37.7611	4	98.0667	0.130341	35.9973	18	92.2065	0.350613	37.302	15	67.5352	0.420269	61.2076	9	43.8333	0.317896	33.7014
1267	-62.4656	1.37675	6	97.2667	0.340616	53.7799	9	120.628	0.430206	36.1044	4	98.0667	0.130341	35.9973	17	93.1368	0.352657	35.4009	15	69.9219	0.429535	59.1106	8	44.4929	0.318721	33.177
1268	-61.3678	1.37675	8	98.6643	0.326329	51.6255	9	120.628	0.430206	36.1044	5	87.64	0.171612	41.4612	17	93.1368	0.352657	35.4009	15	69.9219	0.427444	56.3181	9	44.0333	0.299683	35.3518
1269	-60.2701	1.37675	7	94.0857	0.331583	52.8836	9	120.628	0.430206	36.1044	5	87.64	0.171612	41.4612	16	93.7683	0.352323	34.2417	14	69.0901	0.435623	55.7397	8	43.3571	0.316498	33.9193
1270	-59.1723	1.37675	8	98.6643	0.326329	51.6255	9	120.628	0.430206	36.1044	5	87.64	0.171612	41.4612	16	93.7683	0.348032	35.1588	14	69.0901	0.435623	55.7397	8	43.3571	0.316498	33.9193
1271	-58.0746	1.37675	8	98.6643	0.326329	51.6255	9	120.628	0.430206	36.1044	4	98.0667	0.130341	35.9973	16	93.7683	0.348032	35.1588	13	70.0769	0.44536	57.0284	8	43.3571	0.316498	33.9193
1272	-56.9768	1.37675	8	98.6643	0.326329	51.6255	10	118.578	0.416376	37.645	4	98.0667	0.130341	35.9973	16	93.7683	0.348032	35.1588	12	71.6909	0.461878	55.5797	7	43.2	0.274309	26.6673
1273	-55.8791	1.37675	8	98.6643	0.326329	51.6255	10	118.578	0.416376	37.645	4	98.0667	0.130341	35.9973	16	93.7683	0.348032	35.1588	12	71.6909	0.461878	55.5797	7	43.2	0.274309	26.6673
1274	-54.7813	1.37675	8	98.6643	0.326329	51.6255	10	118.578	0.416376	37.645	4	98.0667	0.130341	35.9973	16	93.7683	0.348032	35.1588	12	71.6909	0.461878	55.5797	7	43.2	0.274309	26.6673
1275	-53.6836	1.37675	10	94.3822	0.340197	50.6662	9	120.628	0.430206	36.1044	4	98.0667	0.130341	35.9973	16	93.7683	0.348032	35.1588	12	71.6909	0.461878	55.5797	7	43.2	0.274309	26.6673
1276	-52.5858	1.37675	10	94.3822	0.340197	50.6662	9	120.628	0.430206	36.1044	5	87.64	0.171612	41.4612	16	93.7683	0.348032	35.1588	12	71.6909	0.461878	55.5797	7	43.2	0.274309	26.6673
1277	-51.4881	1.37675	10	94.3822	0.340197	50.6662	9	120.628	0.430206	36.1044	5	87.64	0.171612	41.4612	16	93.7683	0.348032	35.1588	13	74.1385	0.46141	53.4917	7	43.2	0.274309	26.6673
1278	-50.3903	1.37675	10	94.3822	0.340197	50.6662	9	120.628	0.430206	36.1044	5	87.64	0.171612	41.4612	16	93.7683	0.348032	35.1588	13	74.1385	0.46141	53.4917	8	43.3571	0.316498	33.9193
1279	-77.8578	2.26657	12	104.212	0.349369	44.4133	5	128.9	0.329589	32.7133	4	99.4	0.187707	40.761	17	97.1897	0.327382	35.5775	9	76.6333	0.438965	58.8929	4	44.0333	0.387795	30.6186
1280	-76.7597	2.26657	12	104.212	0.349369	44.4133	5	128.9	0.329589	32.7133	4	99.4	0.187707	40.761	19	96.1906	0.340997	34.8912	13	76.7462	0.425604	57.903	5	42.6	0.371259	37.5983
1281	-75.6616	2.26657	11	104.444	0.371314	43.2399	6	124.467	0.463398	36.1712	5	87.64	0.168798	42.3847	18	97.0562	0.333523	35.1879	17	76.2471	0.424665	54.0469	7	43.4667	0.346806	34.9765
1282	-74.5635	2.26657	14	101.112	0.36895	40.5443	9	120.628	0.433806	33.1367	4	98.0667	0.130341	35.9973	20	96.6042	0.342954	35.4287	20	77.1137	0.405656	55.52	10	43.8711	0.317751	35.8008
1283	-73.4655	2.26657	13	90.4641	0.365866	42.8011	9	120.628	0.433806	33.1367	4	98.0667	0.130341	35.9973	17	97.2118	0.337305	34.8856	15	77.7162	0.438837	52.26	9	44.1889	0.334042	34.8755
1284	-72.3674	2.26657	11	88.2764	0.376432	41.2946	9	120.628	0.433806	33.1367	4	70.6667	0.152198	47.2865	16	95.4383	0.333679	35.6688	12	74.4212	0.422826	60.5488	9	44.1889	0.334042	34.8755
1285	-71.2693	2.26657	8	86.3357	0.319993	38.4032	7	125.152	0.455101	35.8967	4	70.6667	0.152198	47.2865	17	94.2618	0.34856	35.274	8	79.1643	0.516956	45.4086	9	44.1889	0.334042	34.8755
1286	-70.1712	2.26657	8	86.3357	0.319993	38.4032	7	125.152	0.455101	35.8967	5	87.64	0.171612	41.4612	17	94.2618	0.34856	35.274	9	76.6389	0.514639	49.3194	9	44.1889	0.334042	34.8755
1287	-69.0731	2.26657	8	86.3357	0.319993	38.4032	7	125.152	0.455101	35.8967	5	87.64	0.171612	41.4612	15	96.0533	0.355519	33.6126	8	73.5071	0.535681	49.2561	9	44.1889	0.334042	34.8755
1288	-67.975	2.26657	8	86.3357	0.319993	38.4032	10	116.658	0.413385	36.0498	4	98.0667	0.130341	35.9973	19	93.5789	0.337454	36.3777	13	67.6487	0.419576	65.4897	9	44.1889	0.334042	34.8755
1289	-66.8769	2.26657	13	91.8846	0.337074	48.2494	11	117.131	0.406045	38.9616	4	98.0667	0.130341	35.9973	20	92.7116	0.336982	37.7198	14	69.0901	0.413881	64.5367	10	43.7111	0.322458	34.564
1290	-65.7789	2.26657	12	94.5152	0.343887	48.9299	11	117.131	0.406045	38.9616	4	98.0667	0.130341	35.9973	17	92.9647	0.337127	35.8375	14	69.0901	0.413881	64.5367	8	43.7429	0.327021	34.6297
1291	-64.6808	2.26657	12	94.5152	0.343887	48.9299	10	119.871	0.421111	37.7611	4	98.0667	0.130341	35.9973	17	92.9647	0.361863	35.599	15	70.9314	0.413039	64.4616	8	43.7429	0.327021	34.6297
1292	-63.5827	2.26657	11	96.6145	0.315397	52.0685	10	119.871	0.421111	37.7611	4	98.0667	0.130341	35.9973	18	92.2065	0.350613	37.302	15	67.5352	0.420269	61.2076	9	43.8333	0.317896	33.7014
1293	-62.4846	2.26657	7	101.59	0.33441	52.5617	9	120.628	0.430206	36.1044	4	98.0667	0.130341	35.9973	17	93.1368	0.352657	35.4009	13	70.8487	0.43044	58.1175	8	44.4929	0.318721	33.177
1294	-61.3865	2.26657	8	98.6643	0.326329	51.6255	9	120.628	0.430206	36.1044	5	87.64	0.171612	41.4612	17	93.1368	0.352657	35.4009	14	71.2637	0.42541	56.5212	9	44.0333	0.299683	35.3518
1295	-60.2884	2.26657	8	98.6643	0.326329	51.6255	9	120.628	0.430206	36.1044	5	87.64	0.171612	41.4612	17	95.0809	0.342583	35.3719	13	70.7436	0.436335	55.4111	9	44.0333	0.299683	35.3518
1296	-59.1904	2.26657	10	95.3333	0.353654	44.7395	9	120.628	0.430206	36.1044	5	87.64	0.171612	41.4612	16	93.7683	0.348032	35.1588	11	74.2545	0.453615	54.1295	7	43.2	0.274309	26.6673
1297	-58.0923	2.26657	10	95.3333	0.353654	44.7395	9	120.628	0.430206	36.1044	4	98.0667	0.130341	35.9973	15	94.2876	0.361481	33.0704	12	72.4788	0.452226	54.9805	7	43.2	0.274309	26.6673
1298	-56.9942	2.26657	9	95.3333	0.361294	46.5976	10	118.578	0.416376	37.645	4	98.0667	0.130341	35.9973	16	93.7683	0.348032	35.1588	13	70.0769	0.445351	57.0297	7	43.2	0.274309	26.6673
1299	-55.8961	2.26657	9	95.3333	0.361294	46.5976	10	118.578	0.416376	37.645	4	98.0667	0.130341	35.9973	16	93.7683	0.348032	35.1588	14	72.5802	0.44126	55.1321	7	43.2	0.274309	26.6673
1300	-54.798	2.26657	9	95.3333	0.361294	46.5976	10	118.578	0.416376	37.645	4	98.0667	0.130341	35.9973	16	93.7683	0.348032	35.1588	13	70.0769	0.445351	57.0297	7	43.2	0.274309	26.6673
1301	-53.6999	2.26657	10	94.3822	0.340197	50.6662	9	120.628	0.430206	36.1044	4	98.0667	0.130341	35.9973	16	93.7683	0.348032	35.1588	13	70.0769	0.445351	57.0297	7	43.2	0.274309	26.6673
1302	-52.6018	2.26657	10	94.3822	0.340197	50.6662	9	120.628	0.430206	36.1044	5	87.64	0.171612	41.4612	16	93.7683	0.348032	35.1588	13	70.0769	0.445351	57.0297	7	43.2	0.274309	26.6673
1303	-51.5038	2.26657	10	94.3822	0.340197	50.6662	9	120.628	0.430206	36.1044	5	87.64	0.171612	41.4612	16	93.7683	0.348032	35.1588	12	71.6909	0.461878	55.5797	7	43.2	0.274309	26.6673
1304	-76.7946	3.1566	12	111.648	0.292443	39.552	7	124.971	0.337833	33.1202	4	99.4	0.187707	40.761	18	96.8941	0.345136	34.7543	11	78.7855	0.439478	56.0759	5	42.6	0.371259	37.5983
1305	-75.696	3.1566	13	111.451	0.356294	44.1399	6	124.213	0.342513	37.1478	3	105.6	0.235678	34.2339	18	96.8941	0.345136	34.7543	10	78.3467	0.348985	43.5976	3	43.6667	0.457803	26.9913
1306	-74.5974	3.1566	13	101.621	0.385729	38.3878	10	114.684	0.431055	38.4666	4	98.0667	0.130341	35.9973	20	96.6042	0.342954	35.4287	17	78.8647	0.435872	51.2854	8	43.8143	0.339901	34.3633
1307	-73.4988	3.1566	14	91.1187	0.358838	45.1014	10	116.658	0.413385	36.0498	4	98.0667	0.130341	35.9973	17	96.8353	0.359734	34.5888	17	77.7941	0.433833	52.2467	8	43.8143	0.339901	34.3633
1308	-72.4002	3.1566	11	88.2764	0.376432	41.2946	10	116.658	0.413385	36.0498	4	70.6667	0.152198	47.2865	16	98.1017	0.345068	34.7384	9	81.7611	0.480562	51.0825	9	44.1889	0.334042	34.8755
1309	-71.3016	3.1566	11	88.2764	0.376432	41.2946	10	116.658	0.413385	36.0498	4	70.6667	0.152198	47.2865	15	96.2229	0.341748	35.5378	11	76.5855	0.473653	54.7158	9	44.1889	0.334042	34.8755
1310	-70.2031	3.1566	9	82.0889	0.329935	34.872	8	122.65	0.43156	38.1497	4	70.6667	0.152198	47.2865	16	95.4383	0.333679	35.6688	10	78.8311	0.493747	53.2527	9	44.1889	0.334042	34.8755
1311	-69.1045	3.1566	9	82.0889	0.329935	34.872	8	122.65	0.43156	38.1497	5	87.64	0.171612	41.4612	16	95.1583	0.346901	34.23	10	78.8311	0.493747	53.2527	9	44.1889	0.334042	34.8755
1312	-68.0059	3.1566	11	87.8655	0.297312	42.3833	10	116.658	0.413385	36.0498	5	87.64	0.171612	41.4612	18	94.4993	0.348262	34.778	13	70.7436	0.433194	61.1375	9	44.1889	0.334042	34.8755
1313	-66.9073	3.1566	13	91.8846	0.337074	48.2494	11	117.131	0.406045	38.9616	5	87.64	0.171612	41.4612	18	94.3464	0.353174	36.0084	14	69.0901	0.413881	64.5367	10	43.7111	0.322458	34.564
1314	-65.8087	3.1566	12	94.5152	0.343887	48.9299	11	117.131	0.406045	38.9616	5	87.64	0.171612	41.4612	18	94.3464	0.353174	36.0084	14	69.0901	0.413881	64.5367	8	43.7429	0.327021	34.6297
1315	-64.7101	3.1566	12	94.5152	0.343887	48.9299	10	119.871	0.421111	37.7611	5	87.64	0.171612	41.4612	19	93.4421	0.342421	37.3956	15	70.9314	0.413039	64.4616	8	43.7429	0.327021	34.6297
1316	-63.6116	3.1566	10	96.2978	0.323548	51.6256	10	119.871	0.421111	37.7611	4	98.0667	0.130341	35.9973	18	92.2065	0.350613	37.302	15	67.5352	0.420269	61.2076	7	44.7143	0.331969	33.3343
1317	-62.513	3.1566	10	91.1022	0.306176	53.9326	9	120.628	0.430206	36.1044	4	98.0667	0.130341	35.9973	17	93.1368	0.352657	35.4009	13	70.8487	0.43044	58.1175	8	44.4929	0.318721	33.177
1318	-61.4144	3.1566	8	98.6643	0.326329	51.6255	9	120.628	0.430206	36.1044	5	87.64	0.171612	41.4612	18	94.4993	0.343669	36.2416	13	70.8487	0.43044	58.1175	8	44.4929	0.318721	33.177
1319	-60.3158	3.1566	8	98.6643	0.326329	51.6255	9	120.628	0.430206	36.1044	5	87.64	0.171612	41.4612	18	94.4993	0.343669	36.2416	13	73.9615	0.452057	53.4272	9	44.0333	0.299683	35.3518
1320	-59.2172	3.1566	10	95.2933	0.355725	47.5613	9	120.628	0.430206	36.1044	5	87.64	0.171612	41.4612	16	93.7683	0.348032	35.1588	13	77.3462	0.444881	53.7931	7	43.2	0.274309	26.6673
1321	-58.1186	3.1566	10	95.3333	0.353654	44.7395	9	120.628	0.430206	36.1044	5	87.64	0.171612	41.4612	15	94.2876	0.361481	33.0704	14	72.4286	0.428726	59.2767	7	43.2	0.274309	26.6673
1322	-57.0201	3.1566	10	91.8533	0.364908	41.8803	9	120.628	0.430206	36.1044	5	87.64	0.171612	41.4612	15	94.2876	0.361481	33.0704	13	70.0769	0.445351	57.0297	7	43.2	0.274309	26.6673
1323	-55.9215	3.1566	10	91.8533	0.364908	41.8803	10	118.578	0.416376	37.645	5	87.64	0.171612	41.4612	15	94.2876	0.361481	33.0704	13	70.0769	0.445351	57.0297	7	43.2	0.274309	26.6673
1324	-54.8229	3.1566	9	95.3333	0.361294	46.5976	10	118.578	0.416376	37.645	5	87.64	0.171612	41.4612	15	94.2876	0.361481	33.0704	13	70.0769	0.445351	57.0297	7	43.2	0.274309	26.6673
1325	-53.7243	3.1566	9	95.3333	0.361294	46.5976	9	120.628	0.430206	36.1044	5	87.64	0.171612	41.4612	15	94.2876	0.361481	33.0704	13	70.0769	0.445351	57.0297	7	43.2	0.274309	26.6673
1326	-52.6257	3.1566	10	94.3822	0.340197	50.6662	9	120.628	0.430206	36.1044	5	87.64	0.171612	41.4612	16	93.7683	0.348032	35.1588	13	70.0769	0.445351	57.0297	7	43.2	0.274309	26.6673
1327	-51.5271	3.1566	10	94.3822	0.340197	50.6662	9	120.628	0.430206	36.1044	5	87.64	0.171612	41.4612	16	93.7683	0.348032	35.1588	13	70.0769	0.445351	57.0297	7	43.2	0.274309	26.6673
1328	-76.8409	4.04692	12	115.724	0.347425	44.4603	7	124.971	0.337833	33.1202	3	105.6	0.13405	22.2311	16	96.4117	0.365494	33.161	10	78.2889	0.442178	57.5446	5	43.78	0.354165	31.061
1329	-75.7417	4.04692	12	112.609	0.369155	42.8678	7	124.971	0.337833	33.1202	3	105.6	0.235678	34.2339	16	95.4883	0.350364	34.4128	9	81.0333	0.49574	48.8233	5	43.78	0.354165	31.061
1330	-74.6424	4.04692	12	101.258	0.383809	37.5773	9	115.767	0.385551	38.2854	5	87.64	0.168798	42.3847	20	95.4989	0.326109	35.6517	14	79.844	0.440424	55.0723	7	44.019	0.33305	36.3801
1331	-73.5432	4.04692	14	101.112	0.35896	41.1806	11	117.262	0.422034	37.5093	5	87.64	0.171612	41.4612	19	96.2433	0.347654	34.6044	17	78.6735	0.448543	51.5028	8	43.8143	0.339901	34.3633
1332	-72.4439	4.04692	11	88.2764	0.376432	41.2946	10	116.658	0.413385	36.0498	5	87.64	0.171612	41.4612	17	97.2132	0.341592	34.7066	10	83.8133	0.508617	45.8124	8	43.8143	0.339901	34.3633
1333	-71.3447	4.04692	11	88.2764	0.376432	41.2946	10	116.658	0.413385	36.0498	4	70.6667	0.152198	47.2865	15	96.2229	0.341748	35.5378	9	81.7611	0.515813	49.0343	8	43.8143	0.339901	34.3633
1334	-70.2454	4.04692	9	82.0889	0.329935	34.872	8	122.65	0.43156	38.1497	3	93.2	0.172982	44.3674	14	96.9363	0.340787	34.1802	10	78.8311	0.493747	53.2527	6	43.8667	0.347418	36.3394
1335	-69.1462	4.04692	9	82.0889	0.329935	34.872	8	122.65	0.43156	38.1497	4	70.6667	0.152198	47.2865	15	96.0076	0.355435	33.5909	10	78.8311	0.493747	53.2527	9	44.1889	0.334042	34.8755
1336	-68.0469	4.04692	13	92.2	0.355392	43.2653	10	116.658	0.413385	36.0498	5	87.64	0.171612	41.4612	18	94.4993	0.348262	34.778	13	75.9872	0.450026	56.6764	10	43.7111	0.322458	34.564
1337	-66.9477	4.04692	13	91.8846	0.337074	48.2494	11	117.131	0.406045	38.9616	5	87.64	0.171612	41.4612	18	94.3464	0.353174	36.0084	15	69.9219	0.405675	65.1654	10	43.7111	0.322458	34.564
1338	-65.8484	4.04692	11	93.2255	0.358423	47.5459	11	117.131	0.406045	38.9616	5	87.64	0.171612	41.4612	18	94.3464	0.353174	36.0084	13	70.7436	0.433181	61.1355	7	44.7143	0.331969	33.3343
1339	-64.7492	4.04692	13	91.8846	0.337074	48.2494	11	117.131	0.406045	38.9616	5	87.64	0.171612	41.4612	19	93.4421	0.342421	37.3956	15	69.9219	0.405675	65.1654	7	44.7143	0.331969	33.3343
1340	-63.65	4.04692	14	89.6176	0.342917	44.8352	9	120.628	0.430206	36.1044	5	87.64	0.171612	41.4612	18	92.1386	0.345651	35.622	13	70.8487	0.39793	66.2824	7	44.7143	0.331969	33.3343
1341	-62.5507	4.04692	13	87.1487	0.334166	46.1517	9	120.628	0.430206	36.1044	5	87.64	0.171612	41.4612	18	92.1386	0.345651	35.622	13	70.8487	0.43044	58.1175	7	44.7143	0.279431	26.1713
1342	-61.4515	4.04692	11	92.8218	0.342008	48.5441	9	120.628	0.430206	36.1044	5	87.64	0.171612	41.4612	18	94.4993	0.343669	36.2416	13	74.0667	0.447162	55.7274	7	44.7143	0.279431	26.1713
1343	-60.3522	4.04692	10	94.2356	0.306045	53.8495	9	120.628	0.430206	36.1044	5	87.64	0.171612	41.4612	17	93.1368	0.348128	36.2724	12	75.4818	0.451235	55.318	8	44	0.263828	29.0224
1344	-59.253	4.04692	10	94.3822	0.340197	50.6662	9	120.628	0.430206	36.1044	5	87.64	0.171612	41.4612	16	93.7683	0.348032	35.1588	12	75.4818	0.451235	55.318	8	44	0.263828	29.0224
1345	-58.1537	4.04692	12	91.6655	0.341193	44.2604	9	120.628	0.430206	36.1044	5	87.64	0.171612	41.4612	15	94.2876	0.361481	33.0704	13	73.9615	0.445168	57.0991	7	43.2	0.274309	26.6673
1346	-57.0545	4.04692	10	91.8533	0.364908	41.8803	9	120.628	0.430206	36.1044	5	87.64	0.171612	41.4612	15	94.2876	0.361481	33.0704	13	73.9615	0.445168	57.0991	7	43.2	0.274309	26.6673
1347	-55.9552	4.04692	10	91.8533	0.364908	41.8803	9	120.628	0.430206	36.1044	5	87.64	0.171612	41.4612	15	94.2876	0.361481	33.0704	13	73.9615	0.445168	57.0991	7	43.2	0.274309	26.6673
1348	-54.856	4.04692	10	95.5556	0.347798	49.1781	9	120.628	0.430206	36.1044	5	87.64	0.171612	41.4612	15	94.2876	0.361481	33.0704	13	73.9615	0.445168	57.0991	7	43.2	0.274309	26.6673
1349	-53.7567	4.04692	9	95.3333	0.361294	46.5976	9	120.628	0.430206	36.1044	5	87.64	0.171612	41.4612	15	94.2876	0.361481	33.0704	13	73.9615	0.445168	57.0991	7	43.2	0.274309	26.6673
1350	-52.6575	4.04692	10	95.3333	0.353654	44.7395	9	120.628	0.430206	36.1044	5	87.64	0.171612	41.4612	15	94.2876	0.361481	33.0704	14	72.3626	0.441205	60.5662	6	44.04	0.285053	27.5189
1351	-51.5582	4.04692	10	94.3822	0.340197	50.6662	9	120.628	0.430206	36.1044	5	87.64	0.171612	41.4612	16	93.7683	0.348032	35.1588	14	71.8571	0.435822	59.5999	6	44.04	0.285053	27.5189
1352	-76.8988	4.93762	13	112.474	0.342923	44.0419	7	124.971	0.337833	33.1202	3	105.6	0.13405	22.2311	16	96.4117	0.365494	33.161	9	81.0333	0.465037	54.6066	5	43.78	0.354165	31.061
1353	-75.7988	4.93762	14	111.007	0.350667	44.0696	7	124.971	0.337833	33.1202	4	99.4	0.197099	38.943	19	96.8339	0.357237	34.9377	8	76.2857	0.386292	41.0521	5	43.78	0.354165	31.061
1354	-74.6987	4.93762	12	102.655	0.369783	43.9335	6	128.84	0.356113	29.4017	4	99.4	0.197099	38.943	19	97.3415	0.339504	34.9443	13	81.0308	0.441404	54.3778	6	44.6533	0.317385	34.9223
1355	-73.5986	4.93762	15	100.91	0.357945	42.2863	11	117.262	0.422034	37.5093	5	87.64	0.171612	41.4612	19	96.2433	0.347654	34.6044	15	79.5848	0.420425	58.5902	7	43.8095	0.353653	34.2094
1356	-72.4985	4.93762	14	101.525	0.350353	43.2498	10	116.658	0.413385	36.0498	4	99.4	0.186195	39.3344	19	96.2433	0.347654	34.6044	14	80.1275	0.450346	49.339	7	42.9524	0.358772	33.2583
1357	-71.3985	4.93762	11	88.2764	0.376432	41.2946	10	116.658	0.413385	36.0498	5	87.64	0.171612	41.4612	14	95.2132	0.345488	35.8542	9	82.8667	0.513972	49.297	8	43.8143	0.339901	34.3633
1358	-70.2984	4.93762	8	86.3857	0.345042	32.9404	8	122.65	0.43156	38.1497	4	99.4	0.186195	39.3344	14	94.9648	0.361522	33.4646	8	83.8643	0.533028	48.7751	5	44.16	0.346974	33.6674
1359	-69.1983	4.93762	8	86.3857	0.345042	32.9404	8	122.65	0.43156	38.1497	3	93.2	0.172982	44.3674	15	96.0076	0.355435	33.5909	8	83.8643	0.533028	48.7751	4	45.4	0.321393	31.2388
1360	-68.0982	4.93762	11	93.2509	0.377202	41.0324	10	116.658	0.413385	36.0498	5	87.64	0.171612	41.4612	18	94.4993	0.348262	34.778	10	80.2622	0.490766	51.6276	7	44.7143	0.331969	33.3343
1361	-66.9982	4.93762	9	97.55	0.385738	45.068	11	117.131	0.406045	38.9616	5	87.64	0.171612	41.4612	18	94.3464	0.353174	36.0084	8	79.1643	0.523414	47.9183	6	44.04	0.354238	34.0206
1362	-65.8981	4.93762	11	93.2255	0.358423	47.5459	11	117.131	0.406045	38.9616	5	87.64	0.171612	41.4612	17	94.9324	0.360041	36.0232	11	74.9709	0.451111	55.9706	7	44.7143	0.331969	33.3343
1363	-64.798	4.93762	12	90.3545	0.348565	47.432	11	117.131	0.406045	38.9616	5	87.64	0.171612	41.4612	17	95.0853	0.354254	34.3158	12	73.8758	0.429077	59.0212	7	44.7143	0.331969	33.3343
1364	-63.6979	4.93762	12	86.7788	0.348564	44.4264	10	116.658	0.413199	37.8262	5	87.64	0.171612	41.4612	17	93.1368	0.352493	34.9799	10	74.1378	0.461486	56.0995	7	44.7143	0.331969	33.3343
1365	-62.5979	4.93762	13	87.1487	0.333781	46.2459	10	116.658	0.413199	37.8262	5	87.64	0.171612	41.4612	17	93.1368	0.352493	34.9799	10	74.1378	0.461486	56.0995	4	46	0.246015	17.1106
1366	-61.4978	4.93762	14	90.7297	0.333542	47.3223	9	120.628	0.430206	36.1044	5	87.64	0.171612	41.4612	17	93.1368	0.348128	36.2724	12	77.4242	0.450458	55.2644	4	45.0333	0.274146	18.8141
1367	-60.3977	4.93762	12	94.4152	0.296811	54.1313	9	120.628	0.430206	36.1044	5	87.64	0.171612	41.4612	17	93.1368	0.348128	36.2724	13	77.3462	0.444881	53.7931	6	44.36	0.287654	28.4902
1368	-59.2976	4.93762	10	94.2667	0.320906	48.7799	9	120.628	0.430206	36.1044	5	87.64	0.171612	41.4612	15	94.2876	0.361481	33.0704	12	75.4818	0.451235	55.318	8	44	0.263828	29.0224
1369	-58.1976	4.93762	11	91.6655	0.347078	45.5957	9	120.628	0.430206	36.1044	5	87.64	0.171612	41.4612	15	94.2876	0.361481	33.0704	13	73.9615	0.445168	57.0991	7	43.2	0.274309	26.6673
1370	-57.0975	4.93762	10	91.8533	0.364908	41.8803	9	120.628	0.430206	36.1044	5	87.64	0.171612	41.4612	15	94.2876	0.361481	33.0704	13	73.9615	0.445168	57.0991	7	43.2	0.274309	26.6673
1371	-55.9974	4.93762	11	92.8473	0.354165	44.3388	9	120.628	0.430206	36.1044	5	87.64	0.171612	41.4612	15	94.2876	0.361481	33.0704	13	73.9615	0.445168	57.0991	7	43.2	0.274309	26.6673
1372	-54.8973	4.93762	10	95.5556	0.347798	49.1781	9	120.628	0.430206	36.1044	5	87.64	0.171612	41.4612	15	94.2876	0.361481	33.0704	13	73.9615	0.445168	57.0991	7	43.2	0.274309	26.6673
1373	-53.7973	4.93762	11	94.9164	0.327958	53.2375	9	120.628	0.430206	36.1044	5	87.64	0.171612	41.4612	15	94.2876	0.361481	33.0704	13	73.9615	0.445168	57.0991	6	44.04	0.285053	27.5189
1374	-52.6972	4.93762	12	93.8109	0.330305	49.3892	9	120.628	0.430206	36.1044	5	87.64	0.171612	41.4612	15	94.2876	0.361481	33.0704	14	72.3626	0.441205	60.5662	6	44.04	0.285053	27.5189
1375	-76.9684	5.82878	12	113.406	0.382319	40.3358	5	128.9	0.329589	32.7133	3	105.6	0.13405	22.2311	18	95.8458	0.34808	36.2037	8	76.2857	0.419787	64.9398	5	43.78	0.354165	31.061
1376	-75.8673	5.82878	12	111.991	0.369351	42.8971	5	128.9	0.329589	32.7133	3	105.6	0.147215	39.2977	20	96.2168	0.357119	35.2508	10	68.1333	0.336062	45.9751	5	43.78	0.354165	31.061
1377	-74.7663	5.82878	13	111.992	0.364099	42.0755	5	128.9	0.329589	32.7133	3	105.6	0.147215	39.2977	19	96.2433	0.347654	34.6044	17	76.9971	0.406479	58.1799	5	43.78	0.354165	31.061
1378	-73.6652	5.82878	13	102.785	0.350856	46.8159	6	128.84	0.423767	40.4854	4	99.4	0.201584	36.7211	19	96.2433	0.347654	34.6044	16	80.1017	0.418	57.476	5	42.6	0.371259	37.5983
1379	-72.5641	5.82878	11	103.407	0.322213	39.8118	9	120.889	0.437673	40.3778	4	99.4	0.186195	39.3344	17	97.3426	0.3592	34.2484	14	80.9451	0.44296	54.3546	6	42.7733	0.372697	35.2599
1380	-71.4631	5.82878	9	109.178	0.328657	38.1739	8	122.65	0.43156	38.1497	4	99.4	0.186195	39.3344	14	94.5209	0.383397	32.496	8	80.0286	0.522508	46.9523	4	43.3	0.331307	24.6777
1381	-70.362	5.82878	8	86.3857	0.345042	32.9404	8	122.65	0.43156	38.1497	4	99.4	0.186195	39.3344	14	94.9648	0.361522	33.4646	7	85.1333	0.563086	42.3076	3	42.9333	0.324664	38.2368
1382	-69.2609	5.82878	9	90.0111	0.400974	37.4981	9	120.628	0.428162	35.8095	5	87.64	0.171612	41.4612	15	94.2876	0.361481	33.0704	8	83.8643	0.533028	48.7751	4	45.4	0.321393	31.2388
1383	-68.1598	5.82878	9	89.9167	0.393145	41.7124	10	116.658	0.413385	36.0498	5	87.64	0.171612	41.4612	16	93.7733	0.34662	36.4826	11	78.6073	0.48004	54.3064	6	45.1333	0.320249	34.2124
1384	-67.0588	5.82878	11	93.7055	0.371424	41.4706	11	117.131	0.406045	38.9616	5	87.64	0.171612	41.4612	18	92.2065	0.350069	36.9527	11	78.6073	0.48004	54.3064	5	44.5	0.348353	34.9397
1385	-65.9577	5.82878	10	92.5111	0.373948	45.2947	11	117.131	0.406045	38.9616	5	87.64	0.171612	41.4612	16	93.6	0.364649	36.3564	8	79.1643	0.523414	47.9183	6	44.04	0.354238	34.0206
1386	-64.8566	5.82878	9	90.4167	0.369419	46.6242	10	116.658	0.413199	37.8262	5	87.64	0.171612	41.4612	17	92.9206	0.356874	36.9786	9	76.6389	0.491962	51.3952	7	44.7143	0.331969	33.3343
1387	-63.7556	5.82878	12	86.7788	0.348564	44.4264	10	116.658	0.413199	37.8262	5	87.64	0.171612	41.4612	18	92.2065	0.350069	36.9527	8	80.0929	0.496814	49.8545	6	45.1333	0.320249	34.2124
1388	-62.6545	5.82878	13	87.1487	0.333781	46.2459	10	116.658	0.413199	37.8262	5	87.64	0.171612	41.4612	18	92.2065	0.350069	36.9527	10	79.4089	0.449896	54.6631	4	46	0.246015	17.1106
1389	-61.5534	5.82878	14	90.7297	0.333542	47.3223	10	116.658	0.413199	37.8262	5	87.64	0.171612	41.4612	18	92.2065	0.350069	36.9527	11	79.7018	0.453684	54.2753	4	44.2333	0.263042	17.1085
1390	-60.4524	5.82878	12	91.4818	0.319132	47.9598	9	120.628	0.430206	36.1044	5	87.64	0.171612	41.4612	15	94.2876	0.361481	33.0704	12	77.4242	0.450458	55.2644	5	44.5	0.266072	26.268
1391	-59.3513	5.82878	10	94.2667	0.320906	48.7799	9	120.628	0.430206	36.1044	5	87.64	0.171612	41.4612	15	94.2876	0.361481	33.0704	12	75.4818	0.451235	55.318	6	43.0133	0.25506	24.837
1392	-58.2502	5.82878	10	91.8533	0.364908	41.8803	9	120.628	0.430206	36.1044	5	87.64	0.171612	41.4612	15	94.2876	0.361481	33.0704	12	75.4818	0.461109	55.7413	7	43.2	0.274309	26.6673
1393	-57.1491	5.82878	10	91.8533	0.364908	41.8803	9	120.628	0.430206	36.1044	5	87.64	0.171612	41.4612	15	94.2876	0.361481	33.0704	13	73.9615	0.445168	57.0991	7	43.2	0.274309	26.6673
1394	-56.0481	5.82878	10	95.5556	0.347798	49.1781	9	120.628	0.430206	36.1044	5	87.64	0.171612	41.4612	15	94.2876	0.361481	33.0704	13	73.9615	0.445168	57.0991	7	43.2	0.274309	26.6673
1395	-54.947	5.82878	11	95.6618	0.343501	49.5034	9	120.628	0.430206	36.1044	5	87.64	0.171612	41.4612	15	94.2876	0.361481	33.0704	13	73.9615	0.445168	57.0991	7	43.2	0.274309	26.6673
1396	-77.0497	6.72048	12	116.33	0.375738	41.0712	6	128.84	0.356113	29.4017	3	105.6	0.13405	22.2311	18	95.8458	0.34808	36.2037	8	76.2857	0.419787	64.9398	5	43.78	0.354165	31.061
1397	-75.9475	6.72048	10	118.018	0.398079	39.1726	6	128.84	0.356113	29.4017	3	105.6	0.13405	22.2311	17	96.9324	0.356107	35.6807	11	71.6727	0.428278	56.7175	5	43.78	0.354165	31.061
1398	-74.8453	6.72048	11	113.578	0.383146	40.9963	6	128.84	0.356113	29.4017	3	105.6	0.13405	22.2311	16	97.7217	0.360184	35.3764	13	71.9205	0.416375	57.0942	6	43.0667	0.356574	34.6989
1399	-73.743	6.72048	13	112.015	0.367923	42.5437	5	128.9	0.329589	32.7133	3	105.6	0.232242	32.7791	16	97.7217	0.360184	35.3764	13	73.8385	0.399768	67.7179	6	43.0667	0.356574	34.6989
1400	-72.6408	6.72048	14	104.147	0.385613	44.8903	9	120.889	0.437673	40.3778	4	99.4	0.186195	39.3344	18	96.8967	0.353492	34.6327	13	79.3436	0.364555	50.8523	5	42.6	0.371259	37.5983
1401	-71.5386	6.72048	16	104.303	0.367281	46.9123	9	120.628	0.428162	35.8095	5	87.64	0.171612	41.4612	21	94.4571	0.354666	34.8719	14	79.7055	0.428688	56.0504	6	42.7733	0.372697	35.2599
1402	-70.4363	6.72048	10	95.6178	0.3678	45.7318	9	120.628	0.428162	35.8095	5	87.64	0.171612	41.4612	15	94.1352	0.351942	35.1926	6	84.08	0.528476	49.5145	3	42.9333	0.324664	38.2368
1403	-69.3341	6.72048	9	94.3	0.38075	44.2541	10	119.871	0.417468	39.6262	5	87.64	0.171612	41.4612	15	94.1352	0.351942	35.1926	4	87.6	0.636472	35.5774	2	46.4	0.310571	NC
1404	-68.2319	6.72048	10	92.1867	0.387721	39.7692	9	120.628	0.430041	37.6125	4	70.6667	0.152198	47.2865	14	94.4637	0.356683	34.4771	8	81.7286	0.47849	62.7758	2	46.4	0.310571	NC
1405	-67.1296	6.72048	10	92.1867	0.387721	39.7692	11	117.131	0.406045	38.9616	5	87.64	0.171612	41.4612	16	93.795	0.360375	34.6417	10	78.9111	0.463329	59.2947	4	44.0333	0.387795	30.6186
1406	-66.0274	6.72048	6	98.64	0.381138	46.4837	11	117.131	0.406045	38.9616	5	87.64	0.171612	41.4612	16	93.795	0.360375	34.6417	8	80.0929	0.520482	48.6945	4	44.0333	0.387795	30.6186
1407	-64.9252	6.72048	8	93.2214	0.336722	51.9669	10	116.658	0.413199	37.8262	5	87.64	0.171612	41.4612	17	92.9206	0.356874	36.9786	7	82.619	0.53664	43.8969	6	45.1333	0.320249	34.2124
1408	-63.8229	6.72048	10	87.3156	0.371778	42.0918	10	116.658	0.413199	37.8262	5	87.64	0.171612	41.4612	17	92.9206	0.356874	36.9786	8	80.0929	0.496814	49.8545	4	46	0.246015	17.1106
1409	-62.7207	6.72048	12	90.097	0.346774	44.461	10	116.658	0.413199	37.8262	5	87.64	0.171612	41.4612	17	91.6206	0.338715	37.6379	8	80.0929	0.496814	49.8545	5	43.22	0.222115	24.3207
1410	-61.6185	6.72048	14	90.7297	0.333542	47.3223	10	116.658	0.413199	37.8262	5	87.64	0.171612	41.4612	17	91.6206	0.338715	37.6379	9	79.9333	0.490515	51.9075	5	44.5	0.266072	26.268
1411	-60.5162	6.72048	11	92.2436	0.334273	45.4343	9	120.628	0.430206	36.1044	5	87.64	0.171612	41.4612	16	93.795	0.360375	34.6417	9	79.9333	0.490515	51.9075	5	44.5	0.266072	26.268
1412	-59.414	6.72048	9	95.1889	0.340526	44.8533	9	120.628	0.430206	36.1044	5	87.64	0.171612	41.4612	15	94.2876	0.361481	33.0704	11	76.8982	0.472105	52.7521	5	44.5	0.266072	26.268
1413	-58.3118	6.72048	10	91.8533	0.364908	41.8803	9	120.628	0.430206	36.1044	5	87.64	0.171612	41.4612	15	94.2876	0.361481	33.0704	12	75.4818	0.461109	55.7413	7	43.2	0.274309	26.6673
1414	-80.4536	7.6128	7	91.219	0.306339	35.2883	7	125.152	0.417563	35.2946	4	99.4	0.186195	39.3344	13	90.5744	0.301402	37.2705	2	87.6	0.540203	NC	4	44.0333	0.387795	30.6186
1415	-77.1429	7.6128	14	113.33	0.355461	44.3435	7	125.152	0.417563	35.2946	4	99.4	0.186195	39.3344	19	94.8129	0.3421	36.4576	9	78.8	0.434981	58.5621	5	43.78	0.354165	31.061
1416	-76.0393	7.6128	10	117.996	0.399848	39.2513	7	125.152	0.417563	35.2946	3	105.6	0.13405	22.2311	17	96.9324	0.356107	35.6807	10	70	0.432364	60.6648	6	43.0667	0.356574	34.6989
1417	-74.9358	7.6128	10	117.996	0.399848	39.2513	7	125.152	0.417563	35.2946	4	99.4	0.186195	39.3344	15	98.9371	0.346076	35.9509	11	71.6727	0.426512	57.7923	6	43.0667	0.356574	34.6989
1418	-73.8322	7.6128	13	112.167	0.40143	42.4372	6	128.84	0.356113	29.4017	4	99.4	0.186195	39.3344	17	96.9588	0.355029	35.417	13	74.6513	0.40531	60.6044	6	43.0667	0.356574	34.6989
1419	-72.7286	7.6128	17	103.785	0.354577	48.5538	8	119.407	0.459697	34.9711	6	77.12	0.152497	49.8277	17	91.7662	0.332293	34.5733	14	77.8132	0.351675	50.2415	5	42.6	0.371259	37.5983
1420	-71.6251	7.6128	17	103.785	0.354577	48.5538	9	120.628	0.428162	35.8095	6	77.12	0.152497	49.8277	17	91.7662	0.332293	34.5733	16	79.0417	0.420625	56.1436	5	42.6	0.371259	37.5983
1421	-70.5215	7.6128	14	106.732	0.358916	48.0438	8	117.614	0.437597	34.2899	6	77.12	0.152497	49.8277	16	92.7267	0.3386	34.6861	10	80.8311	0.469936	51.4026	2	46.4	0.310571	NC
1422	-69.4179	7.6128	8	98.3929	0.343819	50.5737	9	120.628	0.430041	37.6125	5	87.64	0.171612	41.4612	14	91.4879	0.330435	34.21	8	79.5071	0.481277	56.2543	2	46.4	0.310571	NC
1423	-68.3144	7.6128	6	97.64	0.389767	46.9733	9	120.628	0.430041	37.6125	4	70.6667	0.152198	47.2865	14	91.4879	0.330435	34.21	5	80.78	0.551325	51.4942	2	46.4	0.310571	NC
1424	-67.2108	7.6128	6	98.3867	0.395391	46.3608	9	120.628	0.430041	37.6125	5	87.64	0.171612	41.4612	13	90.759	0.314037	36.3806	8	79.5071	0.481326	56.2446	3	43.6667	0.290809	11.5995
1425	-66.1072	7.6128	6	98.64	0.381138	46.4837	10	116.658	0.413199	37.8262	5	87.64	0.171612	41.4612	16	92.845	0.344461	35.8535	8	79.5071	0.481326	56.2446	3	43.6667	0.290809	11.5995
1426	-65.0037	7.6128	8	88.7286	0.358816	44.5469	10	116.658	0.413199	37.8262	5	87.64	0.171612	41.4612	15	93.9219	0.34942	35.2277	7	80.0571	0.499161	55.1733	4	45.0333	0.274146	18.8141
1427	-63.9001	7.6128	8	88.7286	0.358816	44.5469	10	116.658	0.413199	37.8262	5	87.64	0.171612	41.4612	15	93.9219	0.34942	35.2277	7	80.0571	0.499161	55.1733	3	46.4	0.249122	21.7239
1428	-62.7965	7.6128	8	89.5429	0.373908	41.1884	10	116.658	0.413199	37.8262	5	87.64	0.171612	41.4612	15	93.9219	0.34942	35.2277	7	81.9524	0.498436	55.2634	5	43.22	0.222115	24.3207
1429	-61.693	7.6128	9	91.8667	0.369708	42.0016	10	116.658	0.413199	37.8262	5	87.64	0.171612	41.4612	15	93.9219	0.34942	35.2277	10	81.4667	0.480176	50.055	5	44.5	0.266072	26.268
1430	-60.5894	7.6128	11	92.2436	0.334273	45.4343	9	120.628	0.430206	36.1044	5	87.64	0.171612	41.4612	16	93.795	0.360375	34.6417	10	78.8	0.47017	54.0059	5	44.5	0.266072	26.268
1431	-59.4858	7.6128	9	95.1889	0.340526	44.8533	9	120.628	0.430206	36.1044	5	87.64	0.171612	41.4612	15	94.2876	0.361481	33.0704	9	79.9333	0.490515	51.9075	5	44.5	0.266072	26.268
1432	-82.7734	8.50584	8	93.2286	0.300282	36.7869	7	125.152	0.417563	35.2946	4	99.4	0.186195	39.3344	19	89.1684	0.310451	39.7913	3	65.6667	0.366319	67.6899	5	43.34	0.383731	32.1525
1433	-81.6683	8.50584	8	93.2286	0.300282	36.7869	7	125.152	0.417563	35.2946	4	99.4	0.186195	39.3344	17	91.7985	0.315688	37.1853	3	65.6667	0.366319	67.6899	4	44.0333	0.387795	30.6186
1434	-80.5633	8.50584	8	93.2286	0.300282	36.7869	7	125.152	0.417563	35.2946	4	99.4	0.186195	39.3344	15	90.2438	0.316921	38.4157	2	87.6	0.540203	NC	5	43.78	0.354165	31.061
1435	-78.3531	8.50584	9	93.4944	0.360416	47.0092	7	125.152	0.417563	35.2946	4	99.4	0.186195	39.3344	15	94.36	0.347432	37.9579	3	87.6	0.713243	24.9685	5	43.78	0.354165	31.061
1436	-77.2481	8.50584	14	113.33	0.355461	44.3435	7	125.152	0.417563	35.2946	4	99.4	0.186195	39.3344	20	93.7758	0.339718	36.3588	8	76.2857	0.418394	66.3998	5	43.78	0.354165	31.061
1437	-76.143	8.50584	10	117.996	0.399848	39.2513	7	125.152	0.417563	35.2946	4	98.0667	0.130341	35.9973	17	97.3176	0.331787	35.9893	8	68.7429	0.394688	75.1209	5	42.6	0.379637	35.6785
1438	-75.0379	8.50584	10	117.996	0.399848	39.2513	7	125.152	0.417563	35.2946	5	87.64	0.171612	41.4612	16	98.2217	0.339799	35.5995	11	71.6727	0.412252	62.7318	6	43.0667	0.356574	34.6989
1439	-73.9328	8.50584	11	106.847	0.368798	43.9599	8	119.75	0.387063	38.2687	5	87.64	0.171612	41.4612	16	96.3	0.35176	36.3056	13	71.4333	0.387431	64.224	6	43.0667	0.356574	34.6989
1440	-72.8278	8.50584	16	104.11	0.368285	46.6488	6	128.84	0.460773	30.5816	6	77.12	0.152497	49.8277	18	93.6876	0.338063	34.1952	14	75.7692	0.411656	62.0471	4	44.0333	0.387795	30.6186
1441	-71.7227	8.50584	16	104.11	0.362934	47.4884	9	120.628	0.429001	35.2461	6	77.12	0.152497	49.8277	17	91.7662	0.332293	34.5733	13	80.8205	0.438888	52.9226	3	44.4	0.397208	18.9124
1442	-70.6176	8.50584	16	104.11	0.362934	47.4884	7	109.819	0.40263	33.4433	7	69.581	0.142923	49.4734	17	94.8279	0.339359	33.2628	12	80.6212	0.442607	56.4002	3	44.4	0.397208	18.9124
1443	-69.5126	8.50584	13	97.0974	0.3783	49.5194	7	109.819	0.40263	33.4433	6	77.12	0.152497	49.8277	15	93.6343	0.331896	36.3453	8	79.5929	0.466541	61.6608	2	46.4	0.310571	NC
1444	-68.4075	8.50584	7	96.9238	0.364953	50.0978	7	109.819	0.40263	33.4433	4	70.6667	0.152198	47.2865	14	91.0615	0.309569	34.9481	7	81.9524	0.504259	54.9573	2	46.4	0.310571	NC
1445	-67.3024	8.50584	8	97.0786	0.404436	44.2412	7	109.819	0.40263	33.4433	4	70.6667	0.152198	47.2865	13	92.1205	0.316944	34.6946	5	87.6	0.586523	44.9099	2	46.4	0.310571	NC
1446	-66.1973	8.50584	7	96.9048	0.402394	44.9105	7	109.819	0.40263	33.4433	4	70.6667	0.152198	47.2865	13	92.1205	0.316944	34.6946	5	87.6	0.586523	44.9099	2	46.4	0.310571	NC
1447	-65.0923	8.50584	6	90.7067	0.41735	43.9089	8	117.614	0.413905	34.9442	4	70.6667	0.152198	47.2865	13	92.1205	0.316944	34.6946	6	84.08	0.520931	57.2161	2	46.4	0.310571	NC
1448	-63.9872	8.50584	10	92.9867	0.38072	41.3061	8	117.614	0.413905	34.9442	5	87.64	0.171612	41.4612	14	91.3121	0.314608	36.5895	7	80.0571	0.499161	55.1733	3	46.4	0.249122	21.7239
1449	-62.8821	8.50584	11	93.2509	0.371355	44.6894	10	116.658	0.413199	37.8262	5	87.64	0.171612	41.4612	16	92.845	0.344461	35.8535	7	81.9524	0.498436	55.2634	4	46	0.218859	28.9871
1450	-61.7771	8.50584	9	95.7389	0.356669	43.9331	10	116.658	0.413199	37.8262	5	87.64	0.171612	41.4612	15	93.9219	0.34942	35.2277	9	82.4111	0.47202	53.3384	3	45.6	0.251415	24.1779
1451	-60.672	8.50584	8	94.0857	0.362676	43.1198	9	120.628	0.430206	36.1044	5	87.64	0.171612	41.4612	15	94.2876	0.361481	33.0704	9	79.5333	0.496092	51.3276	4	45	0.241646	28.4628
1452	-84.0058	9.39967	7	91.219	0.311175	37.202	7	125.152	0.417563	35.2946	4	99.4	0.186195	39.3344	20	87.7968	0.293402	40.9187	2	87.6	0.476373	NC	4	43.3	0.307096	27.1693
1453	-82.8991	9.39967	9	94.0778	0.295337	39.4554	7	125.152	0.417563	35.2946	4	99.4	0.186195	39.3344	20	90.2116	0.310791	38.7135	2	87.6	0.476373	NC	4	44.0333	0.387795	30.6186
1454	-79.5788	9.39967	7	90.619	0.311082	35.8536	6	128.84	0.356113	29.4017	4	99.4	0.186195	39.3344	15	90.2438	0.316921	38.4157	3	87.6	0.713243	24.9685	5	43.78	0.354165	31.061
1455	-75.1518	9.39967	6	87.56	0.353011	33.8965	8	119.75	0.387063	38.2687	5	87.64	0.171612	41.4612	16	96.2733	0.347681	36.003	11	71.8509	0.418759	62.0067	5	43.78	0.354165	31.061
1456	-74.0451	9.39967	10	108.44	0.390587	41.4759	8	119.75	0.387063	38.2687	5	87.64	0.171612	41.4612	14	97.3253	0.346826	35.8453	10	74.2178	0.414937	63.107	5	43.78	0.354165	31.061
1457	-72.9383	9.39967	12	108.112	0.363932	44.0183	7	125.152	0.417563	35.2946	5	87.64	0.171612	41.4612	18	93.6876	0.338063	34.1952	11	79.5455	0.450152	54.9702	4	44.0333	0.387795	30.6186
1458	-71.8316	9.39967	13	104.9	0.366213	42.3457	8	119.75	0.387063	38.2687	6	77.12	0.152497	49.8277	17	91.7662	0.332293	34.5733	9	76.9722	0.433837	63.6884	3	44.4	0.397208	18.9124
1459	-70.7248	9.39967	15	103.411	0.358603	47.979	8	117.614	0.405316	35.1576	7	69.581	0.142923	49.4734	16	92.7133	0.349309	32.3755	9	82.1389	0.469889	53.4518	3	44.4	0.397208	18.9124
1460	-69.6181	9.39967	12	95.1697	0.369312	51.4025	7	109.819	0.40263	33.4433	5	56.88	0.127983	57.5242	17	94.8279	0.339359	33.2628	10	80.8844	0.452258	56.4628	2	46.4	0.310571	NC
1461	-68.5113	9.39967	10	98.6133	0.362281	50.4422	8	117.614	0.405316	35.1576	4	70.6667	0.152198	47.2865	15	93.6343	0.331896	36.3453	9	81.3722	0.465165	56.8516	2	46.4	0.310571	NC
1462	-67.4046	9.39967	10	98.6133	0.362281	50.4422	7	121.362	0.435324	30.9376	4	70.6667	0.152198	47.2865	15	93.6343	0.331896	36.3453	7	81.9524	0.504259	54.9573	2	46.4	0.310571	NC
1463	-66.2978	9.39967	9	98.0444	0.361653	50.7623	7	121.362	0.435324	30.9376	4	70.6667	0.152198	47.2865	15	93.6343	0.331896	36.3453	7	81.9524	0.504259	54.9573	2	46.4	0.310571	NC
1464	-65.1911	9.39967	9	98.0444	0.361653	50.7623	6	113.507	0.434944	27.4638	4	70.6667	0.152198	47.2865	14	95.0857	0.309623	35.4418	6	84.08	0.539268	48.0457	2	46.4	0.310571	NC
1465	-64.0843	9.39967	10	92.9867	0.38072	41.3061	6	113.507	0.434944	27.4638	4	70.6667	0.152198	47.2865	14	95.0857	0.309623	35.4418	7	80.0571	0.482097	56.4564	2	46.4	0.310571	NC
1466	-62.9776	9.39967	12	93.1273	0.354639	46.63	8	117.614	0.413905	34.9442	4	70.6667	0.152198	47.2865	15	93.6343	0.331896	36.3453	7	81.8381	0.49355	54.4252	2	46.4	0.310571	NC
1467	-61.8709	9.39967	9	95.8944	0.391158	42.0673	8	117.614	0.413905	34.9442	4	70.6667	0.152198	47.2865	16	93.7283	0.357408	33.754	7	81.8381	0.49355	54.4252	2	46.4	0.310571	NC
1468	-85.2551	10.2944	7	91.2095	0.354588	37.8562	7	125.152	0.417563	35.2946	4	99.4	0.186195	39.3344	15	92.1276	0.306769	35.1791	2	87.6	0.476373	NC	3	43.6667	0.290809	11.5995
1469	-84.1465	10.2944	8	86.35	0.33944	37.197	7	125.152	0.417563	35.2946	4	99.4	0.186195	39.3344	20	90.3084	0.31285	40.4179	2	87.6	0.476373	NC	3	43.6667	0.290809	11.5995
1470	-75.2777	10.2944	6	87.56	0.353011	33.8965	8	119.75	0.387063	38.2687	5	87.64	0.171612	41.4612	14	93.6923	0.331832	36.8658	11	71.8509	0.418759	62.0067	5	43.78	0.354165	31.061
1471	-74.1691	10.2944	7	92.2952	0.431476	38.4084	8	119.75	0.387063	38.2687	5	87.64	0.171612	41.4612	15	95.7562	0.337261	36.333	9	76.7389	0.444923	57.4919	5	43.78	0.354165	31.061
1472	-73.0605	10.2944	10	96.4444	0.373377	44.1155	8	119.75	0.387063	38.2687	5	87.64	0.171612	41.4612	19	92.0901	0.350655	34.2141	11	76.5564	0.426616	59.9132	4	44.0333	0.387795	30.6186
1473	-71.9519	10.2944	9	98.9222	0.385021	44.7097	8	119.75	0.387063	38.2687	5	87.64	0.171612	41.4612	17	91.7662	0.332293	34.5733	9	76.9722	0.433837	63.6884	3	44.4	0.397208	18.9124
1474	-70.8433	10.2944	8	98.3929	0.392538	46.5129	6	124.053	0.40406	30.2496	5	56.88	0.127983	57.5242	16	96.2033	0.326275	33.59	5	82.32	0.562772	49.5101	2	46.4	0.310571	NC
1475	-69.7347	10.2944	11	94.6982	0.325524	58.373	8	116.843	0.419531	35.4125	5	56.88	0.127983	57.5242	15	97.2362	0.318586	36.1369	6	84.08	0.381401	37.0007	2	46.4	0.310571	NC
1476	-68.6261	10.2944	12	94.7879	0.312927	60.3663	7	121.362	0.435324	30.9376	4	70.6667	0.152198	47.2865	14	94.7978	0.314243	37.067	8	83.3643	0.491737	51.9228	2	46.4	0.310571	NC
1477	-67.5175	10.2944	9	98.0444	0.361653	50.7623	7	121.362	0.435324	30.9376	4	70.6667	0.152198	47.2865	14	94.7978	0.314243	37.067	8	83.3643	0.491737	51.9228	2	46.4	0.310571	NC
1478	-66.4089	10.2944	9	98.0444	0.361653	50.7623	7	121.362	0.435324	30.9376	4	70.6667	0.152198	47.2865	13	95.9821	0.298117	37.184	8	83.3643	0.491737	51.9228	2	46.4	0.310571	NC
1479	-64.1917	10.2944	10	96.0044	0.355241	48.4863	6	113.507	0.434944	27.4638	4	70.6667	0.152198	47.2865	12	96.0485	0.306931	37.0901	6	84.08	0.488398	58.4877	2	46.4	0.310571	NC
1480	-63.0831	10.2944	11	93.56	0.362402	43.7993	6	113.507	0.434944	27.4638	4	70.6667	0.152198	47.2865	12	96.0485	0.306931	37.0901	8	79.5071	0.45589	59.5705	2	46.4	0.310571	NC
1481	-85.4114	11.1901	8	86.35	0.33944	37.197	7	125.152	0.417563	35.2946	4	99.4	0.186195	39.3344	15	92.1276	0.306769	35.1791	2	87.6	0.476373	NC	3	43.6667	0.290809	11.5995
1482	-84.3008	11.1901	8	86.35	0.33944	37.197	7	125.152	0.417563	35.2946	4	99.4	0.186195	39.3344	17	91.9853	0.319619	36.9372	2	87.6	0.476373	NC	3	43.6667	0.290809	11.5995
1483	-73.1944	11.1901	8	97.4929	0.411436	41.3914	8	119.75	0.387063	38.2687	5	87.64	0.171612	41.4612	19	93.7614	0.36163	33.7089	8	73.6357	0.43802	60.4647	4	44.0333	0.387795	30.6186
1484	-72.0838	11.1901	9	98.0222	0.371865	46.9822	8	119.75	0.387063	38.2687	5	87.64	0.171612	41.4612	17	93.1059	0.346092	33.822	8	76.2857	0.43717	64.4548	3	44.4	0.397208	18.9124
1485	-69.8625	11.1901	7	100.743	0.348875	52.32	7	120.933	0.392029	37.2044	4	70.6667	0.152198	47.2865	13	94.2615	0.322522	36.6935	4	78.8	0.367409	42.656	2	46.4	0.310571	NC
1486	-68.7519	11.1901	8	97.5714	0.327688	57.1001	7	121.362	0.435324	30.9376	4	70.6667	0.152198	47.2865	14	94.7978	0.314243	37.067	5	82.32	0.384096	40.0807	2	46.4	0.310571	NC
1487	-86.6945	12.0868	6	79.7867	0.370469	26.8754	5	124.06	0.464017	31.7216	4	99.4	0.186195	39.3344	14	93.7714	0.302489	35.7785	2	87.6	0.476373	NC	2	38.2	0.25186	NC
1488	-85.5816	12.0868	8	86.35	0.33944	37.197	7	125.152	0.417563	35.2946	4	99.4	0.186195	39.3344	19	89.3064	0.311619	36.4708	2	87.6	0.476373	NC	3	43.6667	0.290809	11.5995
1489	-84.4688	12.0868	8	86.35	0.33944	37.197	7	125.152	0.417563	35.2946	4	99.4	0.186195	39.3344	17	91.9853	0.319619	36.9372	1	NC	NC	NC	3	43.6667	0.290809	11.5995
1490	-86.8813	12.9847	4	69.6667	0.324833	28.9215	7	125.152	0.417563	35.2946	4	99.4	0.186195	39.3344	16	90.4817	0.3014	35.1107	2	87.6	0.476373	NC	2	38.2	0.25186	NC
1491	-85.766	12.9847	7	85.6667	0.362352	35.6838	7	125.152	0.417563	35.2946	4	99.4	0.186195	39.3344	19	89.3064	0.311619	36.4708	2	87.6	0.476373	NC	3	43.6667	0.290809	11.5995
1492	-84.6508	12.9847	7	85.6667	0.362352	35.6838	7	125.152	0.417563	35.2946	4	99.4	0.186195	39.3344	17	91.7868	0.314252	35.5679	1	NC	NC	NC	3	43.6667	0.290809	11.5995
1493	-90.4362	13.8839	4	87.3	0.312653	49.684	2	141	0.24912	NC	4	99.4	0.186195	39.3344	15	92.1276	0.301865	35.9379	2	87.6	0.476373	NC	2	38.2	0.25186	NC
1494	-89.3184	13.8839	4	87.3	0.312653	49.684	3	105	0.377492	32.2947	4	99.4	0.186195	39.3344	16	92.96	0.317635	35.4789	2	87.6	0.476373	NC	2	38.2	0.25186	NC
1495	-88.2005	13.8839	4	70.6667	0.367945	27.9615	5	115.58	0.407736	32.4277	4	99.4	0.186195	39.3344	17	91.7868	0.314226	35.2433	2	87.6	0.476373	NC	2	38.2	0.25186	NC
1496	-87.0827	13.8839	6	74.9733	0.374557	27.6762	7	125.152	0.417563	35.2946	4	99.4	0.186195	39.3344	17	91.7868	0.314226	35.2433	2	87.6	0.476373	NC	3	43.6667	0.290809	11.5995
1497	-85.9649	13.8839	7	85.6667	0.362352	35.6838	7	125.152	0.417563	35.2946	3	105.6	0.232242	32.7791	17	88.6191	0.318129	35.2696	2	87.6	0.476373	NC	3	43.6667	0.290809	11.5995
1498	-84.847	13.8839	7	85.6667	0.362352	35.6838	7	125.152	0.417563	35.2946	4	99.4	0.186195	39.3344	18	90.2928	0.312115	35.267	1	NC	NC	NC	3	43.6667	0.290809	11.5995
1499	-83.7292	13.8839	7	85.6667	0.362352	35.6838	7	125.152	0.417563	35.2946	4	99.4	0.186195	39.3344	13	87.3667	0.332757	34.7453	1	NC	NC	NC	3	43.6667	0.290809	11.5995
1500	-91.7815	14.7844	3	81.4667	0.311826	37.9862	2	141	0.24912	NC	4	99.4	0.186195	39.3344	17	91.7868	0.314226	35.2433	2	87.6	0.476373	NC	2	38.2	0.25186	NC
1501	-90.6609	14.7844	3	81.4667	0.311826	37.9862	4	123.7	0.327869	22.2278	4	99.4	0.186195	39.3344	17	91.7868	0.314226	35.2433	2	87.6	0.476373	NC	2	38.2	0.25186	NC
1502	-89.5403	14.7844	6	91.3733	0.372165	34.4816	5	115.58	0.407736	32.4277	3	105.6	0.232242	32.7791	18	90.2928	0.312115	35.267	2	87.6	0.476373	NC	2	38.2	0.25186	NC
1503	-88.4197	14.7844	7	92.219	0.36173	40.7683	5	115.58	0.407736	32.4277	4	99.4	0.186195	39.3344	18	90.2928	0.312115	35.267	2	87.6	0.476373	NC	3	43.6667	0.290809	11.5995
1504	-87.2991	14.7844	7	85.6667	0.362352	35.6838	7	125.152	0.417563	35.2946	4	99.4	0.186195	39.3344	18	90.2928	0.312115	35.267	2	87.6	0.476373	NC	3	43.6667	0.290809	11.5995
1505	-86.1785	14.7844	7	85.6667	0.362352	35.6838	7	125.152	0.417563	35.2946	4	99.4	0.186195	39.3344	18	90.2928	0.312115	35.267	2	87.6	0.476373	NC	3	43.6667	0.290809	11.5995
1506	-85.0579	14.7844	7	85.6667	0.362352	35.6838	7	125.152	0.417563	35.2946	4	99.4	0.186195	39.3344	17	91.3926	0.312731	35.1953	1	NC	NC	NC	3	43.6667	0.290809	11.5995
1507	-83.9373	14.7844	7	85.6667	0.362352	35.6838	7	125.152	0.417563	35.2946	4	99.4	0.186195	39.3344	13	87.3667	0.332757	34.7453	1	NC	NC	NC	3	43.6667	0.290809	11.5995
1508	-93.1486	15.6863	3	81.4667	0.311826	37.9862	2	141	0.24912	NC	2	135.6	0.252889	NC	17	91.7868	0.314226	35.2433	2	87.6	0.476373	NC	1	NC	NC	NC
1509	-92.0251	15.6863	3	81.4667	0.311826	37.9862	3	126.867	0.30667	35.3429	3	105.6	0.232242	32.7791	17	91.7868	0.314226	35.2433	2	87.6	0.476373	NC	2	38.2	0.25186	NC
1510	-90.9015	15.6863	5	74.52	0.292707	32.3158	4	123.7	0.327869	22.2278	3	105.6	0.232242	32.7791	17	91.7868	0.314226	35.2433	2	87.6	0.476373	NC	2	38.2	0.25186	NC
1511	-89.7779	15.6863	7	85.6667	0.357744	32.2142	4	123.7	0.327869	22.2278	3	105.6	0.232242	32.7791	18	90.2928	0.312115	35.267	2	87.6	0.476373	NC	2	38.2	0.25186	NC
1512	-88.6543	15.6863	8	88.2214	0.34998	37.8083	5	115.58	0.407736	32.4277	4	99.4	0.186195	39.3344	18	90.2928	0.312115	35.267	2	87.6	0.476373	NC	3	43.6667	0.290809	11.5995
1513	-87.5307	15.6863	7	85.6667	0.362352	35.6838	6	124.053	0.39447	34.8617	4	99.4	0.186195	39.3344	18	90.2928	0.312115	35.267	2	87.6	0.476373	NC	3	43.6667	0.290809	11.5995
1514	-86.4071	15.6863	7	85.6667	0.362352	35.6838	6	124.053	0.39447	34.8617	4	99.4	0.186195	39.3344	17	91.3926	0.312731	35.1953	1	NC	NC	NC	3	43.6667	0.290809	11.5995
1515	-85.2836	15.6863	7	85.6667	0.362352	35.6838	7	125.152	0.417563	35.2946	4	99.4	0.186195	39.3344	15	90.339	0.328482	33.4473	1	NC	NC	NC	3	43.6667	0.290809	11.5995
1516	-99.0455	16.5897	3	82.5333	0.514604	5.10915	2	141	0.24912	NC	2	135.6	0.252889	NC	18	90.017	0.311324	36.1587	1	NC	NC	NC	0	NC	NC	NC
1517	-97.9188	16.5897	4	87.8333	0.416406	36.1697	2	141	0.24912	NC	2	135.6	0.252889	NC	19	90.9123	0.311296	35.5428	1	NC	NC	NC	0	NC	NC	NC
1518	-96.792	16.5897	4	87.8333	0.416406	36.1697	2	141	0.24912	NC	2	135.6	0.252889	NC	21	89.1819	0.319497	34.8041	1	NC	NC	NC	0	NC	NC	NC
1519	-95.6653	16.5897	4	87.8333	0.416406	36.1697	2	141	0.24912	NC	2	135.6	0.252889	NC	21	89.1819	0.319497	34.8041	2	87.6	0.436861	NC	2	38.2	0.25186	NC
1520	-94.5385	16.5897	7	85.6667	0.373104	30.2483	2	141	0.24912	NC	4	99.4	0.186195	39.3344	21	88.821	0.306016	35.4528	2	87.6	0.436861	NC	2	38.2	0.25186	NC
1521	-93.4118	16.5897	7	85.6667	0.373104	30.2483	3	126.867	0.30667	35.3429	4	99.4	0.186195	39.3344	18	90.2928	0.312115	35.267	2	87.6	0.436861	NC	2	38.2	0.25186	NC
1522	-92.285	16.5897	6	74.9733	0.37031	30.9984	3	126.867	0.30667	35.3429	4	99.4	0.186195	39.3344	17	91.7868	0.314226	35.2433	1	NC	NC	NC	2	38.2	0.25186	NC
1523	-91.1582	16.5897	8	86.35	0.346899	33.5266	4	123.7	0.327869	22.2278	3	105.6	0.232242	32.7791	18	90.2928	0.312115	35.267	2	87.6	0.476373	NC	2	38.2	0.25186	NC
1524	-90.0315	16.5897	6	79.7867	0.370469	26.8754	4	123.7	0.327869	22.2278	3	105.6	0.232242	32.7791	17	87.6735	0.310658	35.9948	2	87.6	0.476373	NC	2	38.2	0.25186	NC
1525	-88.9047	16.5897	8	88.2214	0.34998	37.8083	4	123.7	0.327869	22.2278	4	99.4	0.186195	39.3344	15	90.539	0.320507	35.9879	2	87.6	0.476373	NC	2	38.2	0.25186	NC
1526	-100.473	17.4948	3	82.5333	0.514604	5.10915	2	141	0.24912	NC	2	135.6	0.252889	NC	18	90.017	0.311324	36.1587	0	NC	NC	NC	0	NC	NC	NC
1527	-99.3426	17.4948	3	82.5333	0.514604	5.10915	2	141	0.24912	NC	2	135.6	0.252889	NC	20	90.0947	0.322089	35.1269	0	NC	NC	NC	0	NC	NC	NC
1528	-98.2124	17.4948	3	82.5333	0.514604	5.10915	2	141	0.24912	NC	2	135.6	0.252889	NC	20	90.0947	0.322089	35.1269	1	NC	NC	NC	0	NC	NC	NC
1529	-97.0823	17.4948	6	74.9733	0.37031	30.9984	2	141	0.24912	NC	2	135.6	0.252889	NC	19	89.2608	0.312917	34.2358	1	NC	NC	NC	0	NC	NC	NC
1530	-95.9522	17.4948	7	85.6667	0.373104	30.2483	3	126.867	0.30667	35.3429	2	135.6	0.252889	NC	22	87.9203	0.315592	35.0985	2	87.6	0.436861	NC	2	38.2	0.25186	NC
1531	-94.822	17.4948	7	85.6667	0.373104	30.2483	3	126.867	0.30667	35.3429	4	99.4	0.186195	39.3344	19	91.1591	0.312565	34.4984	2	87.6	0.436861	NC	2	38.2	0.25186	NC
1532	-93.6919	17.4948	7	85.6667	0.373104	30.2483	3	126.867	0.30667	35.3429	4	99.4	0.186195	39.3344	18	90.2928	0.312115	35.267	2	87.6	0.436861	NC	2	38.2	0.25186	NC
1533	-92.5618	17.4948	7	85.6667	0.373104	30.2483	3	126.867	0.30667	35.3429	4	99.4	0.186195	39.3344	18	90.2928	0.312115	35.267	3	64.8667	0.339684	59.9071	2	38.2	0.25186	NC
1534	-91.4316	17.4948	7	85.6667	0.373104	30.2483	3	126.867	0.30667	35.3429	4	99.4	0.186195	39.3344	15	92.1276	0.306769	35.1791	2	87.6	0.476373	NC	2	38.2	0.25186	NC
1535	-90.3015	17.4948	7	85.6667	0.373104	30.2483	3	126.867	0.30667	35.3429	4	99.4	0.186195	39.3344	15	90.539	0.320507	35.9879	2	87.6	0.476373	NC	2	38.2	0.25186	NC
1536	-89.1714	17.4948	9	89.1778	0.34542	40.2978	3	126.867	0.30667	35.3429	4	99.4	0.186195	39.3344	15	90.539	0.320507	35.9879	2	87.6	0.476373	NC	2	38.2	0.25186	NC
1537	-103.059	18.4015	2	105.2	0.538287	NC	1	NC	NC	NC	2	135.6	0.252889	NC	18	92.051	0.311673	35.5934	0	NC	NC	NC	0	NC	NC	NC
1538	-101.926	18.4015	2	105.2	0.538287	NC	2	141	0.24912	NC	2	135.6	0.252889	NC	18	92.051	0.311673	35.5934	0	NC	NC	NC	0	NC	NC	NC
1539	-100.792	18.4015	2	105.2	0.538287	NC	2	141	0.24912	NC	2	135.6	0.252889	NC	20	90.0947	0.322089	35.1269	0	NC	NC	NC	0	NC	NC	NC
1540	-99.6581	18.4015	2	105.2	0.538287	NC	2	141	0.24912	NC	2	135.6	0.252889	NC	18	91.8784	0.32591	34.5256	0	NC	NC	NC	0	NC	NC	NC
1541	-98.5244	18.4015	3	82.5333	0.514604	5.10915	2	141	0.24912	NC	2	135.6	0.252889	NC	16	92.7167	0.314451	34.9339	0	NC	NC	NC	0	NC	NC	NC
1542	-97.3906	18.4015	7	85.6667	0.373104	30.2483	2	141	0.24912	NC	2	135.6	0.252889	NC	21	86.4562	0.305028	34.9727	2	87.6	0.436861	NC	1	NC	NC	NC
1543	-96.2569	18.4015	7	85.6667	0.373104	30.2483	3	126.867	0.30667	35.3429	2	135.6	0.252889	NC	22	87.9203	0.315592	35.0985	2	87.6	0.436861	NC	2	38.2	0.25186	NC
1544	-95.1232	18.4015	6	79.7867	0.370469	26.8754	3	126.867	0.30667	35.3429	4	99.4	0.186195	39.3344	18	90.2928	0.312314	35.0919	2	87.6	0.436861	NC	2	38.2	0.25186	NC
1545	-92.8557	18.4015	6	79.7867	0.370469	26.8754	3	126.867	0.30667	35.3429	4	99.4	0.186195	39.3344	16	93.0983	0.320571	35.3786	3	64.8667	0.339684	59.9071	2	38.2	0.25186	NC
1546	-91.722	18.4015	7	85.6667	0.373104	30.2483	3	126.867	0.30667	35.3429	4	99.4	0.186195	39.3344	16	93.0983	0.320571	35.3786	2	87.6	0.476373	NC	2	38.2	0.25186	NC
1547	-90.5883	18.4015	7	85.6667	0.373104	30.2483	3	126.867	0.30667	35.3429	4	99.4	0.186195	39.3344	15	90.539	0.320507	35.9879	2	87.6	0.476373	NC	2	38.2	0.25186	NC
1548	-89.4546	18.4015	7	85.6667	0.373104	30.2483	3	126.867	0.30667	35.3429	4	99.4	0.186195	39.3344	15	90.539	0.320507	35.9879	2	87.6	0.476373	NC	2	38.2	0.25186	NC
1549	-88.3208	18.4015	6	79.7867	0.370469	26.8754	2	141	0.24912	NC	4	99.4	0.186195	39.3344	15	90.539	0.320507	35.9879	2	87.6	0.476373	NC	2	38.2	0.25186	NC
1550	-104.543	19.3101	2	105.2	0.538287	NC	1	NC	NC	NC	2	135.6	0.252889	NC	17	92.5735	0.308472	36.0978	0	NC	NC	NC	0	NC	NC	NC
1551	-103.405	19.3101	2	105.2	0.538287	NC	1	NC	NC	NC	2	135.6	0.252889	NC	17	92.5735	0.308472	36.0978	0	NC	NC	NC	0	NC	NC	NC
1552	-102.268	19.3101	2	105.2	0.538287	NC	1	NC	NC	NC	2	135.6	0.252889	NC	17	93.1985	0.315877	34.761	0	NC	NC	NC	0	NC	NC	NC
1553	-101.13	19.3101	2	105.2	0.538287	NC	1	NC	NC	NC	2	135.6	0.252889	NC	16	92.7167	0.314451	34.9339	0	NC	NC	NC	0	NC	NC	NC
1554	-99.9926	19.3101	1	NC	NC	NC	2	141	0.24912	NC	2	135.6	0.252889	NC	15	91.7905	0.313337	36.1296	0	NC	NC	NC	0	NC	NC	NC
1555	-98.8551	19.3101	2	112.4	0.536744	NC	2	141	0.24912	NC	2	135.6	0.252889	NC	14	89.6571	0.319678	35.9897	0	NC	NC	NC	0	NC	NC	NC
1556	-97.7176	19.3101	5	97.36	0.360973	34.8163	2	141	0.24912	NC	2	135.6	0.252889	NC	20	87.4958	0.306478	35.3783	2	87.6	0.436861	NC	1	NC	NC	NC
1557	-96.58	19.3101	5	86.76	0.339497	29.9459	3	126.867	0.30667	35.3429	2	135.6	0.252889	NC	20	87.9095	0.320744	35.0376	2	87.6	0.436861	NC	1	NC	NC	NC
1558	-90.8924	19.3101	6	91.3733	0.390263	31.8253	2	141	0.24912	NC	5	87.64	0.164909	45.2428	15	90.539	0.320507	35.9879	2	87.6	0.476373	NC	2	38.2	0.25186	NC
1559	-89.7548	19.3101	6	90.9733	0.343594	33.5244	2	141	0.24912	NC	5	87.64	0.164909	45.2428	15	90.539	0.320507	35.9879	2	87.6	0.476373	NC	2	38.2	0.25186	NC
1560	-88.6173	19.3101	5	80.26	0.339074	36.5068	2	141	0.24912	NC	5	87.64	0.164909	45.2428	15	90.539	0.320507	35.9879	2	87.6	0.476373	NC	2	38.2	0.25186	NC
1561	-104.913	20.2207	2	105.2	0.538287	NC	1	NC	NC	NC	2	135.6	0.252889	NC	17	92.5735	0.308472	36.0978	0	NC	NC	NC	0	NC	NC	NC
1562	-103.771	20.2207	2	105.2	0.538287	NC	1	NC	NC	NC	2	135.6	0.252889	NC	16	93.67	0.312801	35.1008	0	NC	NC	NC	0	NC	NC	NC
1563	-102.63	20.2207	2	105.2	0.538287	NC	1	NC	NC	NC	2	135.6	0.252889	NC	16	92.7167	0.314451	34.9339	0	NC	NC	NC	0	NC	NC	NC
1564	-101.488	20.2207	2	105.2	0.538287	NC	1	NC	NC	NC	2	135.6	0.252889	NC	12	88.1424	0.297659	30.2764	0	NC	NC	NC	0	NC	NC	NC
1565	-100.347	20.2207	1	NC	NC	NC	1	NC	NC	NC	1	NC	NC	NC	12	88.1424	0.297659	30.2764	0	NC	NC	NC	0	NC	NC	NC
1566	-99.2051	20.2207	1	NC	NC	NC	1	NC	NC	NC	2	135.6	0.252889	NC	15	88.3067	0.323978	34.6997	0	NC	NC	NC	0	NC	NC	NC
1567	-98.0636	20.2207	4	96.9333	0.354918	33.067	2	141	0.24912	NC	2	135.6	0.252889	NC	19	89.1357	0.309288	34.8921	1	NC	NC	NC	1	NC	NC	NC
1568	-96.922	20.2207	4	96.9333	0.354918	33.067	2	141	0.24912	NC	2	135.6	0.252889	NC	18	90.3163	0.31157	35.2737	1	NC	NC	NC	1	NC	NC	NC
1569	-90.0726	20.2207	4	87.3	0.338989	46.2361	2	141	0.24912	NC	5	87.64	0.164909	45.2428	15	90.539	0.320507	35.9879	2	87.6	0.476373	NC	2	38.2	0.25186	NC
1570	-88.9311	20.2207	4	87.3	0.338989	46.2361	2	141	0.24912	NC	3	93.2	0.176184	47.1604	15	90.539	0.320507	35.9879	2	87.6	0.476373	NC	2	38.2	0.25186	NC
1571	-87.7895	20.2207	4	87.3	0.338989	46.2361	2	141	0.24912	NC	3	93.2	0.176184	47.1604	15	90.539	0.320507	35.9879	2	87.6	0.476373	NC	2	38.2	0.25186	NC
1572	-105.304	21.1332	2	105.2	0.538287	NC	1	NC	NC	NC	2	135.6	0.252889	NC	17	92.5735	0.308472	36.0978	0	NC	NC	NC	0	NC	NC	NC
1573	-104.158	21.1332	2	105.2	0.538287	NC	1	NC	NC	NC	2	135.6	0.252889	NC	18	91.7882	0.320664	35.7243	0	NC	NC	NC	0	NC	NC	NC
1574	-103.012	21.1332	2	105.2	0.538287	NC	1	NC	NC	NC	3	93.0667	0.173951	39.4176	13	86.0538	0.328555	34.6657	0	NC	NC	NC	0	NC	NC	NC
1575	-101.867	21.1332	1	NC	NC	NC	1	NC	NC	NC	3	93.0667	0.173951	39.4176	12	91.8303	0.280918	31.3592	0	NC	NC	NC	0	NC	NC	NC
1576	-100.721	21.1332	1	NC	NC	NC	1	NC	NC	NC	1	NC	NC	NC	12	91.8303	0.280918	31.3592	0	NC	NC	NC	0	NC	NC	NC
1577	-99.575	21.1332	2	105.2	0.424277	NC	1	NC	NC	NC	2	135.6	0.252889	NC	16	86.1967	0.317733	35.7896	1	NC	NC	NC	0	NC	NC	NC
1578	-98.4292	21.1332	4	96.9333	0.354918	33.067	2	141	0.24912	NC	2	135.6	0.252889	NC	20	90.2232	0.31978	34.8257	1	NC	NC	NC	1	NC	NC	NC
1579	-89.2627	21.1332	4	87.3	0.338989	46.2361	2	141	0.24912	NC	3	93.2	0.176184	47.1604	15	90.539	0.320507	35.9879	2	87.6	0.476373	NC	2	38.2	0.25186	NC
1580	-88.1169	21.1332	4	87.3	0.338989	46.2361	2	141	0.24912	NC	3	93.2	0.176184	47.1604	15	90.539	0.320507	35.9879	2	87.6	0.476373	NC	2	38.2	0.25186	NC
1581	-86.9711	21.1332	3	81.4667	0.311826	37.9862	2	141	0.24912	NC	2	135.6	0.252889	NC	14	89.3956	0.305167	35.6557	2	87.6	0.476373	NC	2	38.2	0.25186	NC
1582	-104.567	22.0479	2	105.2	0.538287	NC	1	NC	NC	NC	2	135.6	0.252889	NC	18	91.7882	0.320664	35.7243	0	NC	NC	NC	0	NC	NC	NC
1583	-103.416	22.0479	2	105.2	0.538287	NC	1	NC	NC	NC	3	93.0667	0.173951	39.4176	13	86.0538	0.328555	34.6657	0	NC	NC	NC	0	NC	NC	NC
1584	-102.266	22.0479	1	NC	NC	NC	1	NC	NC	NC	2	8	0.129179	NC	13	89.2564	0.273264	33.5795	0	NC	NC	NC	0	NC	NC	NC
1585	-101.116	22.0479	1	NC	NC	NC	1	NC	NC	NC	3	93.0667	0.173951	39.4176	12	91.1	0.267317	34.4513	0	NC	NC	NC	0	NC	NC	NC
1586	-99.9654	22.0479	2	105.2	0.424277	NC	1	NC	NC	NC	2	135.6	0.252889	NC	17	87.775	0.298343	38.6166	1	NC	NC	NC	0	NC	NC	NC
1587	-98.8151	22.0479	3	81.4667	0.311826	37.9862	2	141	0.24912	NC	2	135.6	0.252889	NC	20	90.2505	0.320959	34.5454	1	NC	NC	NC	1	NC	NC	NC
1588	-104.997	22.9649	2	105.2	0.538287	NC	1	NC	NC	NC	2	135.6	0.252889	NC	18	89.3922	0.303411	37.1582	0	NC	NC	NC	0	NC	NC	NC
1589	-103.842	22.9649	1	NC	NC	NC	1	NC	NC	NC	3	93.0667	0.173951	39.4176	14	83.5473	0.319927	36.6247	0	NC	NC	NC	0	NC	NC	NC
1590	-102.687	22.9649	1	NC	NC	NC	1	NC	NC	NC	2	8	0.129179	NC	12	91.1	0.267317	34.4513	0	NC	NC	NC	0	NC	NC	NC
1591	-101.532	22.9649	1	NC	NC	NC	1	NC	NC	NC	4	87.6667	0.163955	37.6125	12	91.1	0.267317	34.4513	0	NC	NC	NC	0	NC	NC	NC
1592	-100.377	22.9649	1	NC	NC	NC	1	NC	NC	NC	3	108.933	0.201584	35.189	16	88.765	0.293555	40.2079	0	NC	NC	NC	0	NC	NC	NC
1593	-99.2219	22.9649	3	81.4667	0.311826	37.9862	2	141	0.24912	NC	2	135.6	0.252889	NC	21	88.9248	0.315559	35.6639	1	NC	NC	NC	1	NC	NC	NC
1594	-98.0669	22.9649	3	81.4667	0.311826	37.9862	1	NC	NC	NC	2	135.6	0.252889	NC	19	91.0889	0.325148	34.0976	0	NC	NC	NC	1	NC	NC	NC
1595	-106.611	23.8842	2	105.2	0.538287	NC	1	NC	NC	NC	2	135.6	0.252889	NC	16	92.7167	0.314451	34.9339	0	NC	NC	NC	0	NC	NC	NC
1596	-105.451	23.8842	2	105.2	0.538287	NC	1	NC	NC	NC	2	135.6	0.252889	NC	17	91.1544	0.309808	35.7883	0	NC	NC	NC	0	NC	NC	NC
1597	-104.291	23.8842	1	NC	NC	NC	1	NC	NC	NC	3	93.0667	0.173951	39.4176	13	85.241	0.289806	32.3814	0	NC	NC	NC	0	NC	NC	NC
1598	-103.13	23.8842	1	NC	NC	NC	1	NC	NC	NC	2	8	0.129179	NC	12	91.1	0.267317	34.4513	0	NC	NC	NC	0	NC	NC	NC
1599	-101.97	23.8842	1	NC	NC	NC	1	NC	NC	NC	4	87.6667	0.163955	37.6125	13	89.2462	0.302959	40.084	0	NC	NC	NC	0	NC	NC	NC
1600	-100.81	23.8842	1	NC	NC	NC	1	NC	NC	NC	4	87.6667	0.163955	37.6125	15	94.499	0.309239	39.3501	0	NC	NC	NC	0	NC	NC	NC
1601	-99.6504	23.8842	2	105.2	0.424277	NC	1	NC	NC	NC	2	135.6	0.252889	NC	20	93.2253	0.318778	37.3244	0	NC	NC	NC	0	NC	NC	NC
1602	-98.4904	23.8842	3	81.4667	0.311826	37.9862	1	NC	NC	NC	2	135.6	0.252889	NC	18	91.5778	0.309268	38.5985	0	NC	NC	NC	0	NC	NC	NC
1603	-107.093	24.8061	2	105.2	0.538287	NC	1	NC	NC	NC	2	135.6	0.252889	NC	16	92.7167	0.314451	34.9339	0	NC	NC	NC	0	NC	NC	NC
1604	-105.928	24.8061	2	105.2	0.538287	NC	1	NC	NC	NC	2	135.6	0.252889	NC	15	87.3924	0.313225	37.2742	0	NC	NC	NC	0	NC	NC	NC
1605	-104.762	24.8061	1	NC	NC	NC	0	NC	NC	NC	3	93.0667	0.173951	39.4176	13	85.241	0.289806	32.3814	0	NC	NC	NC	0	NC	NC	NC
1606	-103.597	24.8061	1	NC	NC	NC	1	NC	NC	NC	2	8	0.129179	NC	12	91.1	0.267317	34.4513	0	NC	NC	NC	0	NC	NC	NC
1607	-102.432	24.8061	1	NC	NC	NC	1	NC	NC	NC	3	93.0667	0.173951	39.4176	13	89.2462	0.302959	40.084	0	NC	NC	NC	0	NC	NC	NC
1608	-101.266	24.8061	1	NC	NC	NC	1	NC	NC	NC	3	93.0667	0.173951	39.4176	14	92.3934	0.298953	40.219	0	NC	NC	NC	0	NC	NC	NC
1609	-100.101	24.8061	1	NC	NC	NC	1	NC	NC	NC	2	135.6	0.252889	NC	16	92.3517	0.302079	41.0741	0	NC	NC	NC	0	NC	NC	NC
1610	-98.9359	24.8061	1	NC	NC	NC	1	NC	NC	NC	2	135.6	0.252889	NC	17	89.8926	0.285432	41.3398	0	NC	NC	NC	0	NC	NC	NC
1611	-97.7706	24.8061	1	NC	NC	NC	1	NC	NC	NC	2	135.6	0.252889	NC	15	92.5924	0.29844	38.7696	0	NC	NC	NC	0	NC	NC	NC
1612	-108.771	25.7305	2	105.2	0.538287	NC	1	NC	NC	NC	2	135.6	0.252889	NC	14	94.8308	0.305754	37.3349	0	NC	NC	NC	0	NC	NC	NC
1613	-107.6	25.7305	2	105.2	0.538287	NC	1	NC	NC	NC	2	135.6	0.252889	NC	16	91.6483	0.291638	40.1106	0	NC	NC	NC	0	NC	NC	NC
1614	-106.429	25.7305	2	105.2	0.538287	NC	1	NC	NC	NC	2	135.6	0.252889	NC	15	86.5124	0.303338	40.8545	0	NC	NC	NC	0	NC	NC	NC
1615	-105.258	25.7305	0	NC	NC	NC	0	NC	NC	NC	3	93.0667	0.173951	39.4176	14	86.6198	0.290696	43.0594	0	NC	NC	NC	0	NC	NC	NC
1616	-104.088	25.7305	1	NC	NC	NC	1	NC	NC	NC	3	39.7333	0.156807	41.5531	13	88.1359	0.255935	37.5476	0	NC	NC	NC	0	NC	NC	NC
1617	-102.917	25.7305	1	NC	NC	NC	1	NC	NC	NC	4	87.6667	0.163955	37.6125	14	92.3934	0.298953	40.219	0	NC	NC	NC	0	NC	NC	NC
1618	-101.746	25.7305	1	NC	NC	NC	1	NC	NC	NC	4	87.6667	0.163955	37.6125	14	92.3934	0.298953	40.219	0	NC	NC	NC	0	NC	NC	NC
1619	-100.575	25.7305	1	NC	NC	NC	1	NC	NC	NC	3	93.0667	0.173951	39.4176	16	92.2483	0.299507	41.4313	0	NC	NC	NC	0	NC	NC	NC
1620	-99.4044	25.7305	1	NC	NC	NC	1	NC	NC	NC	2	135.6	0.252889	NC	17	94.2279	0.299027	40.733	0	NC	NC	NC	0	NC	NC	NC
1621	-98.2336	25.7305	1	NC	NC	NC	1	NC	NC	NC	2	135.6	0.252889	NC	13	94.8103	0.304939	39.2046	0	NC	NC	NC	0	NC	NC	NC
1622	-80.6717	25.7305	1	NC	NC	NC	1	NC	NC	NC	1	NC	NC	NC	11	94.9418	0.305517	32.0302	0	NC	NC	NC	0	NC	NC	NC
1623	-112.839	26.6577	0	NC	NC	NC	0	NC	NC	NC	3	55.5333	0.1529	32.5634	9	97.7278	0.297364	29.0138	0	NC	NC	NC	0	NC	NC	NC
1624	-111.663	26.6577	0	NC	NC	NC	0	NC	NC	NC	2	55.4	0.207503	NC	9	97.7278	0.297364	29.0138	0	NC	NC	NC	0	NC	NC	NC
1625	-109.309	26.6577	2	105.2	0.538287	NC	1	NC	NC	NC	2	135.6	0.252889	NC	14	94.8308	0.305754	37.3349	0	NC	NC	NC	0	NC	NC	NC
1626	-108.133	26.6577	2	105.2	0.538287	NC	1	NC	NC	NC	2	135.6	0.252889	NC	16	91.6483	0.291638	40.1106	0	NC	NC	NC	0	NC	NC	NC
1627	-106.956	26.6577	2	105.2	0.538287	NC	1	NC	NC	NC	2	135.6	0.252889	NC	15	90.0552	0.288905	42.5299	0	NC	NC	NC	0	NC	NC	NC
1628	-105.78	26.6577	0	NC	NC	NC	1	NC	NC	NC	2	8	0.129179	NC	14	86.6198	0.290696	43.0594	0	NC	NC	NC	0	NC	NC	NC
1629	-104.603	26.6577	1	NC	NC	NC	1	NC	NC	NC	3	39.7333	0.156807	41.5531	14	86.6198	0.290696	43.0594	0	NC	NC	NC	0	NC	NC	NC
1630	-103.426	26.6577	1	NC	NC	NC	1	NC	NC	NC	3	39.7333	0.156807	41.5531	15	90.0552	0.288905	42.5299	0	NC	NC	NC	0	NC	NC	NC
1631	-102.25	26.6577	1	NC	NC	NC	1	NC	NC	NC	4	87.6667	0.163955	37.6125	15	90.0552	0.288905	42.5299	0	NC	NC	NC	0	NC	NC	NC
1632	-101.073	26.6577	1	NC	NC	NC	1	NC	NC	NC	3	93.0667	0.173951	39.4176	16	92.2483	0.299507	41.4313	0	NC	NC	NC	0	NC	NC	NC
1633	-99.8967	26.6577	1	NC	NC	NC	1	NC	NC	NC	3	93.0667	0.173951	39.4176	16	92.3517	0.301288	41.8334	0	NC	NC	NC	0	NC	NC	NC
1634	-98.7201	26.6577	1	NC	NC	NC	1	NC	NC	NC	2	135.6	0.252889	NC	15	90.5695	0.29175	41.2189	0	NC	NC	NC	0	NC	NC	NC
1635	-97.5435	26.6577	1	NC	NC	NC	1	NC	NC	NC	2	135.6	0.252889	NC	14	92.8352	0.297772	40.1442	0	NC	NC	NC	0	NC	NC	NC
1636	-81.0712	26.6577	1	NC	NC	NC	1	NC	NC	NC	1	NC	NC	NC	12	95.3667	0.300459	32.1593	0	NC	NC	NC	0	NC	NC	NC
1637	-113.423	27.5877	0	NC	NC	NC	0	NC	NC	NC	3	55.5333	0.1529	32.5634	9	97.7278	0.297364	29.0138	0	NC	NC	NC	0	NC	NC	NC
1638	-109.875	27.5877	2	105.2	0.538287	NC	0	NC	NC	NC	2	135.6	0.252889	NC	15	90.5695	0.289508	41.8243	0	NC	NC	NC	0	NC	NC	NC
1639	-108.692	27.5877	2	105.2	0.538287	NC	0	NC	NC	NC	2	135.6	0.252889	NC	15	90.5695	0.289508	41.8243	0	NC	NC	NC	0	NC	NC	NC
1640	-107.51	27.5877	1	NC	NC	NC	0	NC	NC	NC	2	135.6	0.252889	NC	16	92.1817	0.287388	41.365	0	NC	NC	NC	0	NC	NC	NC
1641	-106.327	27.5877	0	NC	NC	NC	1	NC	NC	NC	2	8	0.129179	NC	14	86.6198	0.290696	43.0594	0	NC	NC	NC	0	NC	NC	NC
1642	-105.144	27.5877	0	NC	NC	NC	1	NC	NC	NC	3	39.7333	0.156807	41.5531	14	86.6198	0.290696	43.0594	0	NC	NC	NC	0	NC	NC	NC
1643	-103.962	27.5877	1	NC	NC	NC	1	NC	NC	NC	4	87.6667	0.163955	37.6125	15	90.0552	0.288905	42.5299	0	NC	NC	NC	0	NC	NC	NC
1644	-102.779	27.5877	1	NC	NC	NC	1	NC	NC	NC	4	87.6667	0.163955	37.6125	16	92.2483	0.299507	41.4313	0	NC	NC	NC	0	NC	NC	NC
1645	-101.596	27.5877	1	NC	NC	NC	1	NC	NC	NC	3	93.0667	0.173951	39.4176	16	92.2483	0.299507	41.4313	0	NC	NC	NC	0	NC	NC	NC
1646	-100.414	27.5877	1	NC	NC	NC	1	NC	NC	NC	3	93.0667	0.173951	39.4176	17	90.1191	0.293092	42.9067	0	NC	NC	NC	0	NC	NC	NC
1647	-99.231	27.5877	1	NC	NC	NC	1	NC	NC	NC	2	135.6	0.252889	NC	16	88.4217	0.285463	42.5631	0	NC	NC	NC	0	NC	NC	NC
1648	-98.0483	27.5877	1	NC	NC	NC	1	NC	NC	NC	2	135.6	0.252889	NC	15	94.1619	0.294494	39.8937	0	NC	NC	NC	0	NC	NC	NC
1649	-81.4907	27.5877	1	NC	NC	NC	1	NC	NC	NC	1	NC	NC	NC	10	87.4267	0.285582	35.1901	0	NC	NC	NC	0	NC	NC	NC
1650	-114.036	28.5208	0	NC	NC	NC	0	NC	NC	NC	1	NC	NC	NC	8	99.1786	0.303749	29.2868	0	NC	NC	NC	0	NC	NC	NC
1651	-111.658	28.5208	0	NC	NC	NC	0	NC	NC	NC	4	87.6	0.182774	31.3098	10	97.7111	0.27914	33.6936	0	NC	NC	NC	0	NC	NC	NC
1652	-110.469	28.5208	1	NC	NC	NC	0	NC	NC	NC	4	87.6	0.182774	31.3098	15	90.5695	0.289508	41.8243	0	NC	NC	NC	0	NC	NC	NC
1653	-109.28	28.5208	1	NC	NC	NC	0	NC	NC	NC	2	135.6	0.252889	NC	15	90.5695	0.289508	41.8243	0	NC	NC	NC	0	NC	NC	NC
1654	-108.091	28.5208	1	NC	NC	NC	0	NC	NC	NC	2	135.6	0.252889	NC	14	88.2484	0.291335	43.009	0	NC	NC	NC	0	NC	NC	NC
1655	-106.902	28.5208	1	NC	NC	NC	0	NC	NC	NC	1	NC	NC	NC	14	86.6198	0.290696	43.0594	0	NC	NC	NC	0	NC	NC	NC
1656	-105.713	28.5208	0	NC	NC	NC	1	NC	NC	NC	2	8	0.129179	NC	14	86.6198	0.290696	43.0594	1	NC	NC	NC	0	NC	NC	NC
1657	-104.524	28.5208	1	NC	NC	NC	1	NC	NC	NC	3	93.0667	0.173951	39.4176	14	86.6198	0.290696	43.0594	1	NC	NC	NC	0	NC	NC	NC
1658	-103.335	28.5208	1	NC	NC	NC	1	NC	NC	NC	4	87.6	0.182774	31.3098	16	92.2483	0.299507	41.4313	1	NC	NC	NC	0	NC	NC	NC
1659	-102.145	28.5208	1	NC	NC	NC	1	NC	NC	NC	4	87.6	0.182774	31.3098	16	92.2483	0.299507	41.4313	0	NC	NC	NC	0	NC	NC	NC
1660	-100.956	28.5208	1	NC	NC	NC	1	NC	NC	NC	3	93.0667	0.173951	39.4176	15	90.0552	0.288905	42.5299	0	NC	NC	NC	0	NC	NC	NC
1661	-99.7673	28.5208	1	NC	NC	NC	1	NC	NC	NC	2	135.6	0.252889	NC	15	85.7581	0.285662	44.0842	0	NC	NC	NC	0	NC	NC	NC
1662	-98.5783	28.5208	1	NC	NC	NC	1	NC	NC	NC	2	135.6	0.252889	NC	15	84.2152	0.287487	43.2354	0	NC	NC	NC	0	NC	NC	NC
1663	-97.3892	28.5208	1	NC	NC	NC	1	NC	NC	NC	2	135.6	0.252889	NC	15	85.0876	0.316405	40.5476	0	NC	NC	NC	0	NC	NC	NC
1664	-81.9312	28.5208	1	NC	NC	NC	1	NC	NC	NC	1	NC	NC	NC	11	90.8436	0.298104	34.3829	0	NC	NC	NC	0	NC	NC	NC
1665	-80.7421	28.5208	1	NC	NC	NC	1	NC	NC	NC	1	NC	NC	NC	11	90.8436	0.298104	34.3829	0	NC	NC	NC	0	NC	NC	NC
1666	-114.68	29.457	0	NC	NC	NC	0	NC	NC	NC	2	55.4	0.207503	NC	8	99.1786	0.303749	29.2868	0	NC	NC	NC	0	NC	NC	NC
1667	-112.288	29.457	0	NC	NC	NC	0	NC	NC	NC	4	87.6	0.182774	31.3098	11	97.64	0.277659	33.6574	0	NC	NC	NC	0	NC	NC	NC
1668	-111.092	29.457	1	NC	NC	NC	0	NC	NC	NC	4	87.6	0.182774	31.3098	14	91.8462	0.294613	42.4556	0	NC	NC	NC	0	NC	NC	NC
1669	-109.896	29.457	1	NC	NC	NC	0	NC	NC	NC	3	93.0667	0.173951	39.4176	15	90.5695	0.289508	41.8243	1	NC	NC	NC	0	NC	NC	NC
1670	-108.701	29.457	1	NC	NC	NC	0	NC	NC	NC	3	108.933	0.201584	35.189	14	88.2484	0.291335	43.009	1	NC	NC	NC	0	NC	NC	NC
1671	-107.505	29.457	1	NC	NC	NC	0	NC	NC	NC	4	87.6667	0.163955	37.6125	15	89.2343	0.30262	41.8287	0	NC	NC	NC	0	NC	NC	NC
1672	-106.309	29.457	0	NC	NC	NC	1	NC	NC	NC	3	39.7333	0.156807	41.5531	15	89.2343	0.30262	41.8287	1	NC	NC	NC	0	NC	NC	NC
1673	-105.113	29.457	1	NC	NC	NC	1	NC	NC	NC	4	87.6	0.182774	31.3098	14	86.6198	0.290696	43.0594	1	NC	NC	NC	0	NC	NC	NC
1674	-103.918	29.457	1	NC	NC	NC	1	NC	NC	NC	5	82.8	0.16997	32.7969	16	92.2483	0.299507	41.4313	1	NC	NC	NC	0	NC	NC	NC
1675	-102.722	29.457	1	NC	NC	NC	1	NC	NC	NC	5	82.8	0.16997	32.7969	16	92.2483	0.299507	41.4313	1	NC	NC	NC	0	NC	NC	NC
1676	-101.526	29.457	1	NC	NC	NC	1	NC	NC	NC	3	93.0667	0.173951	39.4176	16	92.2483	0.299507	41.4313	0	NC	NC	NC	0	NC	NC	NC
1677	-100.33	29.457	1	NC	NC	NC	1	NC	NC	NC	3	102.533	0.263033	12.5632	14	92.3934	0.297939	41.2889	0	NC	NC	NC	0	NC	NC	NC
1678	-99.1344	29.457	1	NC	NC	NC	1	NC	NC	NC	3	102.533	0.263033	12.5632	14	86.6198	0.294062	41.9903	0	NC	NC	NC	0	NC	NC	NC
1679	-97.9386	29.457	1	NC	NC	NC	1	NC	NC	NC	2	135.6	0.252889	NC	15	84.9695	0.314231	41.4074	0	NC	NC	NC	0	NC	NC	NC
1680	-96.7428	29.457	1	NC	NC	NC	1	NC	NC	NC	2	135.6	0.252889	NC	13	89.0974	0.293379	36.1793	0	NC	NC	NC	0	NC	NC	NC
1681	-95.547	29.457	1	NC	NC	NC	1	NC	NC	NC	2	135.6	0.252889	NC	12	91.603	0.300154	36.4125	0	NC	NC	NC	0	NC	NC	NC
1682	-90.7639	29.457	1	NC	NC	NC	1	NC	NC	NC	1	NC	NC	NC	8	75.1571	0.315613	35.2636	0	NC	NC	NC	0	NC	NC	NC
1683	-82.3934	29.457	1	NC	NC	NC	1	NC	NC	NC	1	NC	NC	NC	11	90.8436	0.298104	34.3829	0	NC	NC	NC	0	NC	NC	NC
1684	-81.1976	29.457	1	NC	NC	NC	1	NC	NC	NC	1	NC	NC	NC	11	90.8436	0.298104	34.3829	0	NC	NC	NC	0	NC	NC	NC
1685	-115.355	30.3964	0	NC	NC	NC	0	NC	NC	NC	2	55.4	0.207503	NC	9	97.7278	0.297364	29.0138	0	NC	NC	NC	0	NC	NC	NC
1686	-111.746	30.3964	0	NC	NC	NC	0	NC	NC	NC	5	82.8	0.16997	32.7969	15	93.3048	0.290918	42.1505	0	NC	NC	NC	0	NC	NC	NC
1687	-110.543	30.3964	1	NC	NC	NC	0	NC	NC	NC	4	87.6667	0.163955	37.6125	15	90.5695	0.289508	41.8243	1	NC	NC	NC	0	NC	NC	NC
1688	-109.34	30.3964	1	NC	NC	NC	0	NC	NC	NC	4	87.6667	0.163955	37.6125	14	88.2484	0.291335	43.009	1	NC	NC	NC	0	NC	NC	NC
1689	-108.138	30.3964	1	NC	NC	NC	0	NC	NC	NC	4	87.6667	0.163955	37.6125	14	86.6198	0.290696	43.0594	1	NC	NC	NC	0	NC	NC	NC
1690	-106.935	30.3964	0	NC	NC	NC	0	NC	NC	NC	3	39.7333	0.156807	41.5531	14	86.6198	0.290696	43.0594	1	NC	NC	NC	0	NC	NC	NC
1691	-105.732	30.3964	1	NC	NC	NC	1	NC	NC	NC	2	8	0.129179	NC	14	86.6198	0.290696	43.0594	1	NC	NC	NC	0	NC	NC	NC
1692	-104.529	30.3964	1	NC	NC	NC	1	NC	NC	NC	6	76.4933	0.185617	32.4306	14	86.6198	0.290696	43.0594	1	NC	NC	NC	0	NC	NC	NC
1693	-103.326	30.3964	1	NC	NC	NC	1	NC	NC	NC	6	76.4933	0.185617	32.4306	15	89.2343	0.30262	41.8287	1	NC	NC	NC	0	NC	NC	NC
1694	-102.123	30.3964	1	NC	NC	NC	1	NC	NC	NC	4	87.6667	0.163955	37.6125	15	93.6743	0.269783	36.9544	1	NC	NC	NC	0	NC	NC	NC
1695	-100.921	30.3964	1	NC	NC	NC	1	NC	NC	NC	2	135.6	0.252889	NC	13	88.1359	0.255935	37.5476	0	NC	NC	NC	0	NC	NC	NC
1696	-99.7178	30.3964	1	NC	NC	NC	1	NC	NC	NC	4	92.4	0.213447	32.4092	11	89.8218	0.266154	36.6469	0	NC	NC	NC	0	NC	NC	NC
1697	-98.515	30.3964	1	NC	NC	NC	1	NC	NC	NC	3	108.933	0.201584	35.189	14	86.3165	0.284003	37.8834	0	NC	NC	NC	0	NC	NC	NC
1698	-97.3122	30.3964	1	NC	NC	NC	1	NC	NC	NC	2	135.6	0.252889	NC	13	89.0974	0.293379	36.1793	0	NC	NC	NC	0	NC	NC	NC
1699	-96.1094	30.3964	1	NC	NC	NC	1	NC	NC	NC	2	135.6	0.252889	NC	12	91.603	0.300154	36.4125	0	NC	NC	NC	0	NC	NC	NC
1700	-94.9065	30.3964	1	NC	NC	NC	1	NC	NC	NC	2	36.4	0.299961	NC	14	87.1209	0.292603	34.6012	0	NC	NC	NC	0	NC	NC	NC
1701	-93.7037	30.3964	1	NC	NC	NC	1	NC	NC	NC	1	NC	NC	NC	13	81.7513	0.285257	36.3932	0	NC	NC	NC	0	NC	NC	NC
1702	-92.5009	30.3964	1	NC	NC	NC	1	NC	NC	NC	1	NC	NC	NC	11	90.8436	0.298104	34.3829	0	NC	NC	NC	0	NC	NC	NC
1703	-91.2981	30.3964	1	NC	NC	NC	1	NC	NC	NC	1	NC	NC	NC	11	90.8436	0.298104	34.3829	0	NC	NC	NC	0	NC	NC	NC
1704	-90.0953	30.3964	1	NC	NC	NC	1	NC	NC	NC	1	NC	NC	NC	10	87.4267	0.285582	35.1901	0	NC	NC	NC	0	NC	NC	NC
1705	-88.8924	30.3964	1	NC	NC	NC	1	NC	NC	NC	1	NC	NC	NC	11	90.8436	0.298104	34.3829	0	NC	NC	NC	0	NC	NC	NC
1706	-87.6896	30.3964	1	NC	NC	NC	1	NC	NC	NC	1	NC	NC	NC	11	90.8436	0.298104	34.3829	0	NC	NC	NC	0	NC	NC	NC
1707	-86.4868	30.3964	1	NC	NC	NC	1	NC	NC	NC	1	NC	NC	NC	11	90.8436	0.298104	34.3829	0	NC	NC	NC	0	NC	NC	NC
1708	-85.284	30.3964	1	NC	NC	NC	1	NC	NC	NC	1	NC	NC	NC	11	90.8436	0.298104	34.3829	0	NC	NC	NC	0	NC	NC	NC
1709	-84.0811	30.3964	1	NC	NC	NC	1	NC	NC	NC	1	NC	NC	NC	11	90.8436	0.298104	34.3829	0	NC	NC	NC	0	NC	NC	NC
1710	-82.8783	30.3964	1	NC	NC	NC	1	NC	NC	NC	1	NC	NC	NC	11	90.8436	0.298104	34.3829	0	NC	NC	NC	0	NC	NC	NC
1711	-81.6755	30.3964	1	NC	NC	NC	1	NC	NC	NC	1	NC	NC	NC	11	90.8436	0.298104	34.3829	0	NC	NC	NC	0	NC	NC	NC
1712	-116.062	31.3393	0	NC	NC	NC	0	NC	NC	NC	2	55.4	0.207503	NC	10	96.1244	0.289402	29.6161	0	NC	NC	NC	0	NC	NC	NC
1713	-114.852	31.3393	0	NC	NC	NC	0	NC	NC	NC	3	39.6	0.154996	29.3395	9	97.7278	0.297364	29.0138	0	NC	NC	NC	0	NC	NC	NC
1714	-112.432	31.3393	0	NC	NC	NC	0	NC	NC	NC	5	82.8	0.16997	32.7969	15	93.3048	0.290918	42.1505	0	NC	NC	NC	0	NC	NC	NC
1715	-111.222	31.3393	0	NC	NC	NC	0	NC	NC	NC	5	82.8	0.16997	32.7969	16	92.1817	0.287388	41.365	1	NC	NC	NC	0	NC	NC	NC
1716	-110.011	31.3393	0	NC	NC	NC	0	NC	NC	NC	5	82.8	0.16997	32.7969	15	89.2343	0.30262	41.8287	1	NC	NC	NC	0	NC	NC	NC
1717	-108.801	31.3393	1	NC	NC	NC	0	NC	NC	NC	4	87.6	0.182774	31.3098	15	89.2343	0.30262	41.8287	1	NC	NC	NC	0	NC	NC	NC
1718	-107.591	31.3393	0	NC	NC	NC	0	NC	NC	NC	4	87.6	0.182774	31.3098	14	86.6198	0.290696	43.0594	1	NC	NC	NC	0	NC	NC	NC
1719	-106.381	31.3393	0	NC	NC	NC	1	NC	NC	NC	3	39.6	0.154996	29.3395	14	86.6198	0.290696	43.0594	1	NC	NC	NC	0	NC	NC	NC
1720	-105.171	31.3393	0	NC	NC	NC	1	NC	NC	NC	5	82.8	0.16997	32.7969	14	90.7956	0.270885	37.3824	1	NC	NC	NC	0	NC	NC	NC
1721	-103.96	31.3393	1	NC	NC	NC	1	NC	NC	NC	6	76.4933	0.185617	32.4306	14	90.7956	0.270885	37.3824	1	NC	NC	NC	0	NC	NC	NC
1722	-102.75	31.3393	1	NC	NC	NC	1	NC	NC	NC	5	79	0.183339	36.2098	13	88.1359	0.255935	37.5476	1	NC	NC	NC	0	NC	NC	NC
1723	-101.54	31.3393	1	NC	NC	NC	1	NC	NC	NC	2	135.6	0.252889	NC	14	88.5956	0.257182	37.4375	1	NC	NC	NC	0	NC	NC	NC
1724	-100.33	31.3393	1	NC	NC	NC	1	NC	NC	NC	3	108.933	0.201584	35.189	12	91.1	0.265197	36.3261	0	NC	NC	NC	0	NC	NC	NC
1725	-99.1196	31.3393	1	NC	NC	NC	1	NC	NC	NC	3	108.933	0.201584	35.189	14	86.3165	0.284003	37.8834	0	NC	NC	NC	0	NC	NC	NC
1726	-97.9094	31.3393	1	NC	NC	NC	1	NC	NC	NC	3	108.933	0.201584	35.189	14	86.3165	0.284003	37.8834	0	NC	NC	NC	0	NC	NC	NC
1727	-96.6992	31.3393	1	NC	NC	NC	1	NC	NC	NC	3	108.933	0.201584	35.189	13	89.0974	0.293379	36.1793	0	NC	NC	NC	0	NC	NC	NC
1728	-95.489	31.3393	1	NC	NC	NC	1	NC	NC	NC	2	36.4	0.299961	NC	13	89.0974	0.293379	36.1793	0	NC	NC	NC	0	NC	NC	NC
1729	-94.2788	31.3393	1	NC	NC	NC	1	NC	NC	NC	1	NC	NC	NC	13	81.7513	0.285257	36.3932	0	NC	NC	NC	0	NC	NC	NC
1730	-93.0686	31.3393	1	NC	NC	NC	1	NC	NC	NC	1	NC	NC	NC	11	85.9309	0.275213	38.2625	0	NC	NC	NC	0	NC	NC	NC
1731	-91.8584	31.3393	1	NC	NC	NC	1	NC	NC	NC	1	NC	NC	NC	12	89.2091	0.288681	37.0366	0	NC	NC	NC	0	NC	NC	NC
1732	-90.6482	31.3393	1	NC	NC	NC	1	NC	NC	NC	1	NC	NC	NC	12	89.2091	0.288681	37.0366	0	NC	NC	NC	0	NC	NC	NC
1733	-89.438	31.3393	1	NC	NC	NC	1	NC	NC	NC	1	NC	NC	NC	10	87.4267	0.285582	35.1901	0	NC	NC	NC	0	NC	NC	NC
1734	-88.2278	31.3393	1	NC	NC	NC	1	NC	NC	NC	1	NC	NC	NC	11	90.8436	0.298104	34.3829	0	NC	NC	NC	0	NC	NC	NC
1735	-87.0176	31.3393	1	NC	NC	NC	1	NC	NC	NC	1	NC	NC	NC	11	90.8436	0.298104	34.3829	0	NC	NC	NC	0	NC	NC	NC
1736	-85.8074	31.3393	1	NC	NC	NC	1	NC	NC	NC	1	NC	NC	NC	10	87.4267	0.285582	35.1901	0	NC	NC	NC	0	NC	NC	NC
1737	-84.5972	31.3393	1	NC	NC	NC	1	NC	NC	NC	1	NC	NC	NC	10	87.4267	0.285582	35.1901	0	NC	NC	NC	0	NC	NC	NC
1738	-83.387	31.3393	1	NC	NC	NC	1	NC	NC	NC	1	NC	NC	NC	11	90.8436	0.298104	34.3829	0	NC	NC	NC	0	NC	NC	NC
1739	-82.1768	31.3393	1	NC	NC	NC	1	NC	NC	NC	1	NC	NC	NC	11	90.8436	0.298104	34.3829	0	NC	NC	NC	0	NC	NC	NC
1740	-116.805	32.2858	0	NC	NC	NC	0	NC	NC	NC	2	55.4	0.207503	NC	11	93.6727	0.274735	33.8249	0	NC	NC	NC	0	NC	NC	NC
1741	-115.587	32.2858	0	NC	NC	NC	0	NC	NC	NC	3	39.6	0.154996	29.3395	11	93.6727	0.274735	33.8249	0	NC	NC	NC	0	NC	NC	NC
1742	-114.369	32.2858	0	NC	NC	NC	0	NC	NC	NC	4	87.6	0.182774	31.3098	11	93.2109	0.319328	39.3326	0	NC	NC	NC	0	NC	NC	NC
1743	-113.151	32.2858	0	NC	NC	NC	0	NC	NC	NC	5	82.8	0.16997	32.7969	14	95.0022	0.299106	40.3182	1	NC	NC	NC	0	NC	NC	NC
1744	-111.933	32.2858	0	NC	NC	NC	0	NC	NC	NC	5	82.8	0.16997	32.7969	14	91.4352	0.292813	42.7055	1	NC	NC	NC	0	NC	NC	NC
1745	-110.715	32.2858	1	NC	NC	NC	0	NC	NC	NC	5	82.8	0.16997	32.7969	15	89.2343	0.30262	41.8287	1	NC	NC	NC	0	NC	NC	NC
1746	-109.497	32.2858	1	NC	NC	NC	0	NC	NC	NC	6	76.4933	0.185617	32.4306	15	89.2343	0.30262	41.8287	1	NC	NC	NC	0	NC	NC	NC
1747	-108.279	32.2858	0	NC	NC	NC	0	NC	NC	NC	6	76.4933	0.185617	32.4306	15	89.2343	0.30262	41.8287	1	NC	NC	NC	0	NC	NC	NC
1748	-107.061	32.2858	0	NC	NC	NC	0	NC	NC	NC	5	46.94	0.179571	34.2811	15	89.2343	0.30262	41.8287	1	NC	NC	NC	0	NC	NC	NC
1749	-105.844	32.2858	0	NC	NC	NC	1	NC	NC	NC	5	46.94	0.179571	34.2811	14	90.7956	0.270885	37.3824	1	NC	NC	NC	0	NC	NC	NC
1750	-104.626	32.2858	0	NC	NC	NC	1	NC	NC	NC	6	76.4933	0.185617	32.4306	14	90.7956	0.270885	37.3824	1	NC	NC	NC	0	NC	NC	NC
1751	-103.408	32.2858	1	NC	NC	NC	1	NC	NC	NC	5	79	0.183339	36.2098	13	90.8615	0.266159	36.3026	1	NC	NC	NC	0	NC	NC	NC
1752	-102.19	32.2858	1	NC	NC	NC	1	NC	NC	NC	3	108.933	0.201584	35.189	13	90.8615	0.266159	36.3026	1	NC	NC	NC	0	NC	NC	NC
1753	-100.972	32.2858	1	NC	NC	NC	1	NC	NC	NC	3	108.933	0.201584	35.189	12	91.1	0.270163	35.2002	1	NC	NC	NC	0	NC	NC	NC
1754	-99.7538	32.2858	1	NC	NC	NC	1	NC	NC	NC	3	108.933	0.201584	35.189	13	90.8795	0.268448	34.4011	0	NC	NC	NC	0	NC	NC	NC
1755	-98.5359	32.2858	1	NC	NC	NC	1	NC	NC	NC	3	108.933	0.201584	35.189	14	86.3165	0.284003	37.8834	0	NC	NC	NC	0	NC	NC	NC
1756	-97.3179	32.2858	1	NC	NC	NC	1	NC	NC	NC	3	108.933	0.201584	35.189	13	89.0974	0.293379	36.1793	0	NC	NC	NC	0	NC	NC	NC
1757	-96.1	32.2858	1	NC	NC	NC	1	NC	NC	NC	2	55.6	0.231228	NC	12	91.603	0.300154	36.4125	0	NC	NC	NC	0	NC	NC	NC
1758	-94.882	32.2858	1	NC	NC	NC	1	NC	NC	NC	1	NC	NC	NC	13	89.4359	0.299749	34.3628	0	NC	NC	NC	0	NC	NC	NC
1759	-93.6641	32.2858	1	NC	NC	NC	1	NC	NC	NC	1	NC	NC	NC	12	84.1121	0.292866	36.2728	0	NC	NC	NC	0	NC	NC	NC
1760	-92.4461	32.2858	1	NC	NC	NC	1	NC	NC	NC	1	NC	NC	NC	11	85.9309	0.275213	38.2625	0	NC	NC	NC	0	NC	NC	NC
1761	-91.2282	32.2858	1	NC	NC	NC	1	NC	NC	NC	1	NC	NC	NC	12	89.2091	0.288681	37.0366	0	NC	NC	NC	0	NC	NC	NC
1762	-90.0102	32.2858	1	NC	NC	NC	1	NC	NC	NC	1	NC	NC	NC	10	87.4267	0.285582	35.1901	0	NC	NC	NC	0	NC	NC	NC
1763	-88.7923	32.2858	1	NC	NC	NC	1	NC	NC	NC	1	NC	NC	NC	10	87.4267	0.285582	35.1901	0	NC	NC	NC	0	NC	NC	NC
1764	-87.5743	32.2858	1	NC	NC	NC	1	NC	NC	NC	1	NC	NC	NC	10	87.4267	0.285582	35.1901	0	NC	NC	NC	0	NC	NC	NC
1765	-86.3564	32.2858	1	NC	NC	NC	1	NC	NC	NC	1	NC	NC	NC	10	87.4267	0.285582	35.1901	0	NC	NC	NC	0	NC	NC	NC
1766	-85.1384	32.2858	1	NC	NC	NC	1	NC	NC	NC	1	NC	NC	NC	10	87.4267	0.285582	35.1901	0	NC	NC	NC	0	NC	NC	NC
1767	-83.9205	32.2858	1	NC	NC	NC	1	NC	NC	NC	1	NC	NC	NC	11	90.8436	0.298104	34.3829	0	NC	NC	NC	0	NC	NC	NC
1768	-82.7025	32.2858	1	NC	NC	NC	1	NC	NC	NC	1	NC	NC	NC	11	90.8436	0.298104	34.3829	0	NC	NC	NC	0	NC	NC	NC
1769	-81.4846	32.2858	1	NC	NC	NC	1	NC	NC	NC	1	NC	NC	NC	10	87.4267	0.285582	35.1901	0	NC	NC	NC	0	NC	NC	NC
1770	-116.358	33.236	0	NC	NC	NC	0	NC	NC	NC	2	55.4	0.207503	NC	12	96.0758	0.288186	33.6384	1	NC	NC	NC	0	NC	NC	NC
1771	-115.132	33.236	0	NC	NC	NC	0	NC	NC	NC	3	39.6	0.154996	29.3395	10	95.4756	0.278973	34.6138	0	NC	NC	NC	0	NC	NC	NC
1772	-113.906	33.236	0	NC	NC	NC	0	NC	NC	NC	4	87.6	0.182774	31.3098	12	90.5	0.305699	41.5212	1	NC	NC	NC	0	NC	NC	NC
1773	-112.68	33.236	0	NC	NC	NC	0	NC	NC	NC	4	87.6	0.182774	31.3098	15	93.6686	0.304525	41.4734	1	NC	NC	NC	0	NC	NC	NC
1774	-111.454	33.236	0	NC	NC	NC	0	NC	NC	NC	6	76.4933	0.185617	32.4306	14	90.7582	0.30702	42.8431	1	NC	NC	NC	0	NC	NC	NC
1775	-110.227	33.236	1	NC	NC	NC	0	NC	NC	NC	6	76.4933	0.185617	32.4306	15	89.2343	0.30262	41.8287	1	NC	NC	NC	0	NC	NC	NC
1776	-109.001	33.236	0	NC	NC	NC	0	NC	NC	NC	6	76.4933	0.185617	32.4306	15	89.2343	0.30262	41.8287	1	NC	NC	NC	0	NC	NC	NC
1777	-107.775	33.236	0	NC	NC	NC	0	NC	NC	NC	5	46.94	0.179571	34.2811	15	89.2343	0.30262	41.8287	1	NC	NC	NC	0	NC	NC	NC
1778	-106.549	33.236	0	NC	NC	NC	1	NC	NC	NC	5	46.94	0.179571	34.2811	14	90.7956	0.270885	37.3824	1	NC	NC	NC	0	NC	NC	NC
1779	-105.323	33.236	0	NC	NC	NC	1	NC	NC	NC	5	46.94	0.179571	34.2811	13	93.6026	0.280011	36.1057	1	NC	NC	NC	0	NC	NC	NC
1780	-104.097	33.236	1	NC	NC	NC	1	NC	NC	NC	5	79	0.183339	36.2098	13	90.8615	0.266159	36.3026	1	NC	NC	NC	0	NC	NC	NC
1781	-102.871	33.236	1	NC	NC	NC	1	NC	NC	NC	3	108.933	0.201584	35.189	12	91.1	0.270163	35.2002	1	NC	NC	NC	0	NC	NC	NC
1782	-101.645	33.236	1	NC	NC	NC	1	NC	NC	NC	3	108.933	0.201584	35.189	12	91.1	0.270163	35.2002	1	NC	NC	NC	0	NC	NC	NC
1783	-100.419	33.236	1	NC	NC	NC	1	NC	NC	NC	3	108.933	0.201584	35.189	13	88.1359	0.263988	36.8585	1	NC	NC	NC	0	NC	NC	NC
1784	-99.1929	33.236	1	NC	NC	NC	1	NC	NC	NC	2	135.6	0.252889	NC	13	90.5564	0.270159	34.6566	0	NC	NC	NC	0	NC	NC	NC
1785	-97.9668	33.236	1	NC	NC	NC	1	NC	NC	NC	2	135.6	0.252889	NC	11	93.6727	0.272938	35.8783	0	NC	NC	NC	0	NC	NC	NC
1786	-96.7407	33.236	1	NC	NC	NC	1	NC	NC	NC	2	135.6	0.252889	NC	12	91.603	0.300154	36.4125	0	NC	NC	NC	0	NC	NC	NC
1787	-95.5147	33.236	1	NC	NC	NC	1	NC	NC	NC	1	NC	NC	NC	13	89.4359	0.299749	34.3628	0	NC	NC	NC	0	NC	NC	NC
1788	-94.2886	33.236	1	NC	NC	NC	1	NC	NC	NC	1	NC	NC	NC	12	84.1121	0.292866	36.2728	0	NC	NC	NC	0	NC	NC	NC
1789	-93.0625	33.236	1	NC	NC	NC	1	NC	NC	NC	1	NC	NC	NC	11	85.9309	0.275213	38.2625	0	NC	NC	NC	0	NC	NC	NC
1790	-91.8364	33.236	1	NC	NC	NC	1	NC	NC	NC	1	NC	NC	NC	12	89.2091	0.288681	37.0366	0	NC	NC	NC	0	NC	NC	NC
1791	-90.6104	33.236	1	NC	NC	NC	1	NC	NC	NC	1	NC	NC	NC	12	89.2091	0.288681	37.0366	0	NC	NC	NC	0	NC	NC	NC
1792	-89.3843	33.236	1	NC	NC	NC	1	NC	NC	NC	1	NC	NC	NC	10	87.4267	0.285582	35.1901	0	NC	NC	NC	0	NC	NC	NC
1793	-88.1582	33.236	1	NC	NC	NC	1	NC	NC	NC	1	NC	NC	NC	10	87.4267	0.285582	35.1901	0	NC	NC	NC	0	NC	NC	NC
1794	-86.9322	33.236	1	NC	NC	NC	1	NC	NC	NC	1	NC	NC	NC	10	87.4267	0.285582	35.1901	0	NC	NC	NC	0	NC	NC	NC
1795	-85.7061	33.236	1	NC	NC	NC	1	NC	NC	NC	1	NC	NC	NC	10	87.4267	0.285582	35.1901	0	NC	NC	NC	0	NC	NC	NC
1796	-84.48	33.236	1	NC	NC	NC	1	NC	NC	NC	1	NC	NC	NC	10	87.4267	0.285582	35.1901	0	NC	NC	NC	0	NC	NC	NC
1797	-83.254	33.236	1	NC	NC	NC	1	NC	NC	NC	1	NC	NC	NC	10	87.4267	0.285582	35.1901	0	NC	NC	NC	0	NC	NC	NC
1798	-82.0279	33.236	1	NC	NC	NC	1	NC	NC	NC	1	NC	NC	NC	10	87.4267	0.285582	35.1901	0	NC	NC	NC	0	NC	NC	NC
1799	-80.8018	33.236	1	NC	NC	NC	1	NC	NC	NC	1	NC	NC	NC	10	87.4267	0.285582	35.1901	0	NC	NC	NC	0	NC	NC	NC
1800	-79.5758	33.236	1	NC	NC	NC	1	NC	NC	NC	1	NC	NC	NC	10	93.6311	0.301142	32.9636	0	NC	NC	NC	0	NC	NC	NC
1801	-118.401	34.1901	0	NC	NC	NC	0	NC	NC	NC	1	NC	NC	NC	12	96.0758	0.283506	33.4836	1	NC	NC	NC	0	NC	NC	NC
1802	-117.166	34.1901	0	NC	NC	NC	0	NC	NC	NC	3	49.0667	0.205376	14.9197	12	96.0758	0.288186	33.6384	1	NC	NC	NC	0	NC	NC	NC
1803	-115.932	34.1901	0	NC	NC	NC	0	NC	NC	NC	3	49.0667	0.205376	14.9197	12	96.0758	0.288186	33.6384	0	NC	NC	NC	0	NC	NC	NC
1804	-114.697	34.1901	0	NC	NC	NC	0	NC	NC	NC	3	39.6	0.154996	29.3395	11	93.2109	0.319328	39.3326	0	NC	NC	NC	0	NC	NC	NC
1805	-113.462	34.1901	0	NC	NC	NC	0	NC	NC	NC	4	87.6	0.182774	31.3098	14	90.7582	0.30702	42.8431	0	NC	NC	NC	0	NC	NC	NC
1806	-112.228	34.1901	0	NC	NC	NC	0	NC	NC	NC	6	76.4933	0.185617	32.4306	15	89.2343	0.30262	41.8287	1	NC	NC	NC	0	NC	NC	NC
1807	-110.993	34.1901	0	NC	NC	NC	0	NC	NC	NC	6	76.4933	0.185617	32.4306	15	89.2343	0.30262	41.8287	1	NC	NC	NC	0	NC	NC	NC
1808	-109.759	34.1901	0	NC	NC	NC	0	NC	NC	NC	6	76.4933	0.185617	32.4306	15	89.2343	0.30262	41.8287	1	NC	NC	NC	0	NC	NC	NC
1809	-108.524	34.1901	0	NC	NC	NC	0	NC	NC	NC	5	46.94	0.179571	34.2811	15	89.2343	0.30262	41.8287	1	NC	NC	NC	0	NC	NC	NC
1810	-107.289	34.1901	1	NC	NC	NC	0	NC	NC	NC	5	46.94	0.179571	34.2811	13	93.6026	0.280011	36.1057	1	NC	NC	NC	0	NC	NC	NC
1811	-106.055	34.1901	1	NC	NC	NC	1	NC	NC	NC	4	41.2667	0.180638	40.0393	14	91.4637	0.293497	34.7758	1	NC	NC	NC	0	NC	NC	NC
1812	-104.82	34.1901	0	NC	NC	NC	1	NC	NC	NC	4	41.2667	0.180638	40.0393	14	89.2637	0.282084	35.7472	1	NC	NC	NC	0	NC	NC	NC
1813	-103.586	34.1901	1	NC	NC	NC	1	NC	NC	NC	3	39.7333	0.156807	41.5531	12	91.1	0.270163	35.2002	1	NC	NC	NC	0	NC	NC	NC
1814	-102.351	34.1901	1	NC	NC	NC	1	NC	NC	NC	2	55.6	0.231228	NC	12	91.1	0.270163	35.2002	1	NC	NC	NC	0	NC	NC	NC
1815	-101.117	34.1901	1	NC	NC	NC	1	NC	NC	NC	3	108.933	0.201584	35.189	13	88.1359	0.263988	36.8585	1	NC	NC	NC	0	NC	NC	NC
1816	-99.882	34.1901	1	NC	NC	NC	1	NC	NC	NC	3	93.0667	0.173951	39.4176	12	92.6515	0.277535	33.9777	1	NC	NC	NC	0	NC	NC	NC
1817	-98.6474	34.1901	1	NC	NC	NC	1	NC	NC	NC	3	93.0667	0.173951	39.4176	11	93.6727	0.272938	35.8783	0	NC	NC	NC	0	NC	NC	NC
1818	-97.4128	34.1901	1	NC	NC	NC	1	NC	NC	NC	3	93.0667	0.173951	39.4176	11	93.6727	0.272938	35.8783	0	NC	NC	NC	0	NC	NC	NC
1819	-96.1782	34.1901	1	NC	NC	NC	1	NC	NC	NC	1	NC	NC	NC	13	89.4359	0.299749	34.3628	0	NC	NC	NC	0	NC	NC	NC
1820	-94.9436	34.1901	1	NC	NC	NC	1	NC	NC	NC	1	NC	NC	NC	13	87.3385	0.304525	35.4482	0	NC	NC	NC	0	NC	NC	NC
1821	-93.709	34.1901	1	NC	NC	NC	1	NC	NC	NC	1	NC	NC	NC	13	87.3385	0.304525	35.4482	0	NC	NC	NC	0	NC	NC	NC
1822	-92.4745	34.1901	1	NC	NC	NC	1	NC	NC	NC	1	NC	NC	NC	13	87.3385	0.304525	35.4482	0	NC	NC	NC	0	NC	NC	NC
1823	-91.2399	34.1901	1	NC	NC	NC	1	NC	NC	NC	1	NC	NC	NC	13	87.3385	0.304525	35.4482	0	NC	NC	NC	0	NC	NC	NC
1824	-90.0053	34.1901	1	NC	NC	NC	1	NC	NC	NC	1	NC	NC	NC	10	87.4267	0.285582	35.1901	0	NC	NC	NC	0	NC	NC	NC
1825	-88.7707	34.1901	1	NC	NC	NC	1	NC	NC	NC	1	NC	NC	NC	10	87.4267	0.285582	35.1901	0	NC	NC	NC	0	NC	NC	NC
1826	-87.5361	34.1901	1	NC	NC	NC	1	NC	NC	NC	1	NC	NC	NC	10	87.4267	0.285582	35.1901	0	NC	NC	NC	0	NC	NC	NC
1827	-86.3015	34.1901	1	NC	NC	NC	1	NC	NC	NC	1	NC	NC	NC	10	87.4267	0.285582	35.1901	0	NC	NC	NC	0	NC	NC	NC
1828	-85.0669	34.1901	1	NC	NC	NC	1	NC	NC	NC	1	NC	NC	NC	10	87.4267	0.285582	35.1901	0	NC	NC	NC	0	NC	NC	NC
1829	-83.8324	34.1901	1	NC	NC	NC	1	NC	NC	NC	1	NC	NC	NC	11	84.5309	0.311217	34.8409	0	NC	NC	NC	0	NC	NC	NC
1830	-82.5978	34.1901	1	NC	NC	NC	1	NC	NC	NC	1	NC	NC	NC	11	84.5309	0.311217	34.8409	0	NC	NC	NC	0	NC	NC	NC
1831	-81.3632	34.1901	1	NC	NC	NC	1	NC	NC	NC	1	NC	NC	NC	10	87.4267	0.285582	35.1901	0	NC	NC	NC	0	NC	NC	NC
1832	-80.1286	34.1901	1	NC	NC	NC	1	NC	NC	NC	1	NC	NC	NC	10	93.6311	0.301142	32.9636	0	NC	NC	NC	0	NC	NC	NC
1833	-78.894	34.1901	1	NC	NC	NC	1	NC	NC	NC	1	NC	NC	NC	10	93.6311	0.301142	32.9636	0	NC	NC	NC	0	NC	NC	NC
1834	-120.501	35.1484	0	NC	NC	NC	0	NC	NC	NC	1	NC	NC	NC	12	96.0758	0.283506	33.4836	0	NC	NC	NC	0	NC	NC	NC
1835	-119.258	35.1484	0	NC	NC	NC	0	NC	NC	NC	1	NC	NC	NC	13	95.0897	0.283723	33.242	0	NC	NC	NC	0	NC	NC	NC
1836	-118.014	35.1484	0	NC	NC	NC	0	NC	NC	NC	2	55.4	0.207503	NC	12	96.0758	0.288186	33.6384	0	NC	NC	NC	0	NC	NC	NC
1837	-116.771	35.1484	0	NC	NC	NC	0	NC	NC	NC	3	49.0667	0.205376	14.9197	11	97.9273	0.294059	34.2188	0	NC	NC	NC	0	NC	NC	NC
1838	-115.527	35.1484	0	NC	NC	NC	0	NC	NC	NC	3	49.0667	0.205376	14.9197	10	95.4756	0.278973	34.6138	0	NC	NC	NC	0	NC	NC	NC
1839	-114.284	35.1484	0	NC	NC	NC	0	NC	NC	NC	4	47.6	0.157902	31.1683	12	90.8818	0.305949	42.4037	0	NC	NC	NC	0	NC	NC	NC
1840	-113.04	35.1484	0	NC	NC	NC	0	NC	NC	NC	5	82.8	0.16997	32.7969	15	89.2343	0.30262	41.8287	0	NC	NC	NC	0	NC	NC	NC
1841	-111.797	35.1484	0	NC	NC	NC	0	NC	NC	NC	6	76.4933	0.185617	32.4306	15	89.2343	0.30262	41.8287	0	NC	NC	NC	0	NC	NC	NC
1842	-110.553	35.1484	0	NC	NC	NC	0	NC	NC	NC	6	76.4933	0.185617	32.4306	12	91.5364	0.312023	39.0369	0	NC	NC	NC	0	NC	NC	NC
1843	-109.309	35.1484	0	NC	NC	NC	0	NC	NC	NC	5	46.94	0.179571	34.2811	13	93.4179	0.318901	40.9793	1	NC	NC	NC	0	NC	NC	NC
1844	-108.066	35.1484	0	NC	NC	NC	0	NC	NC	NC	4	52.3333	0.16784	27.8822	14	93.2967	0.277423	35.1825	1	NC	NC	NC	0	NC	NC	NC
1845	-106.822	35.1484	1	NC	NC	NC	0	NC	NC	NC	4	41.2667	0.180638	40.0393	15	91.6686	0.290535	34.1916	1	NC	NC	NC	0	NC	NC	NC
1846	-105.579	35.1484	0	NC	NC	NC	1	NC	NC	NC	4	41.2667	0.180638	40.0393	16	91.0783	0.290696	34.6391	1	NC	NC	NC	0	NC	NC	NC
1847	-104.335	35.1484	0	NC	NC	NC	1	NC	NC	NC	4	41.2667	0.180638	40.0393	15	91.6686	0.29359	33.4137	1	NC	NC	NC	0	NC	NC	NC
1848	-103.092	35.1484	1	NC	NC	NC	1	NC	NC	NC	3	39.7333	0.156807	41.5531	12	91.1	0.270163	35.2002	1	NC	NC	NC	0	NC	NC	NC
1849	-101.848	35.1484	1	NC	NC	NC	1	NC	NC	NC	2	8	0.129179	NC	12	90.7182	0.271759	35.4594	1	NC	NC	NC	0	NC	NC	NC
1850	-100.605	35.1484	1	NC	NC	NC	1	NC	NC	NC	2	8	0.129179	NC	12	92.6515	0.277535	33.9777	1	NC	NC	NC	0	NC	NC	NC
1851	-99.3613	35.1484	1	NC	NC	NC	1	NC	NC	NC	2	8	0.129179	NC	12	92.6515	0.277535	33.9777	1	NC	NC	NC	0	NC	NC	NC
1852	-98.1178	35.1484	1	NC	NC	NC	1	NC	NC	NC	2	8	0.129179	NC	11	93.6727	0.272938	35.8783	0	NC	NC	NC	0	NC	NC	NC
1853	-96.8743	35.1484	1	NC	NC	NC	1	NC	NC	NC	1	NC	NC	NC	11	86.3273	0.292176	38.7765	0	NC	NC	NC	0	NC	NC	NC
1854	-95.6308	35.1484	1	NC	NC	NC	1	NC	NC	NC	2	36.4	0.299961	NC	13	87.3385	0.304525	35.4482	0	NC	NC	NC	0	NC	NC	NC
1855	-94.3872	35.1484	1	NC	NC	NC	1	NC	NC	NC	2	36.4	0.299961	NC	13	87.3385	0.304525	35.4482	0	NC	NC	NC	0	NC	NC	NC
1856	-93.1437	35.1484	1	NC	NC	NC	1	NC	NC	NC	1	NC	NC	NC	13	87.3385	0.304525	35.4482	0	NC	NC	NC	0	NC	NC	NC
1857	-91.9002	35.1484	1	NC	NC	NC	1	NC	NC	NC	1	NC	NC	NC	12	88.8152	0.314898	32.9568	0	NC	NC	NC	0	NC	NC	NC
1858	-90.6567	35.1484	1	NC	NC	NC	1	NC	NC	NC	1	NC	NC	NC	12	88.8152	0.314898	32.9568	0	NC	NC	NC	0	NC	NC	NC
1859	-89.4132	35.1484	1	NC	NC	NC	1	NC	NC	NC	1	NC	NC	NC	10	87.4267	0.285582	35.1901	0	NC	NC	NC	0	NC	NC	NC
1860	-88.1696	35.1484	1	NC	NC	NC	1	NC	NC	NC	1	NC	NC	NC	10	87.4267	0.285582	35.1901	0	NC	NC	NC	0	NC	NC	NC
1861	-86.9261	35.1484	1	NC	NC	NC	1	NC	NC	NC	1	NC	NC	NC	10	87.4267	0.285582	35.1901	0	NC	NC	NC	0	NC	NC	NC
1862	-85.6826	35.1484	1	NC	NC	NC	1	NC	NC	NC	1	NC	NC	NC	11	90.8436	0.298104	34.3829	0	NC	NC	NC	0	NC	NC	NC
1863	-84.4391	35.1484	1	NC	NC	NC	1	NC	NC	NC	1	NC	NC	NC	12	88.0424	0.320277	33.7551	1	NC	NC	NC	0	NC	NC	NC
1864	-83.1956	35.1484	1	NC	NC	NC	1	NC	NC	NC	1	NC	NC	NC	12	88.0424	0.320277	33.7551	1	NC	NC	NC	0	NC	NC	NC
1865	-81.952	35.1484	1	NC	NC	NC	1	NC	NC	NC	1	NC	NC	NC	12	88.0424	0.320277	33.7551	0	NC	NC	NC	0	NC	NC	NC
1866	-80.7085	35.1484	1	NC	NC	NC	1	NC	NC	NC	1	NC	NC	NC	11	84.5309	0.311217	34.8409	0	NC	NC	NC	0	NC	NC	NC
1867	-79.465	35.1484	1	NC	NC	NC	1	NC	NC	NC	1	NC	NC	NC	10	93.6311	0.301142	32.9636	0	NC	NC	NC	0	NC	NC	NC
1868	-78.2215	35.1484	1	NC	NC	NC	0	NC	NC	NC	1	NC	NC	NC	10	93.6311	0.301142	32.9636	0	NC	NC	NC	0	NC	NC	NC
1869	-76.978	35.1484	1	NC	NC	NC	0	NC	NC	NC	1	NC	NC	NC	10	93.6311	0.301142	32.9636	0	NC	NC	NC	0	NC	NC	NC
1870	-121.41	36.1108	0	NC	NC	NC	0	NC	NC	NC	1	NC	NC	NC	11	95.7927	0.287791	33.9413	0	NC	NC	NC	0	NC	NC	NC
1871	-120.157	36.1108	0	NC	NC	NC	0	NC	NC	NC	1	NC	NC	NC	12	92.6515	0.271815	33.3518	0	NC	NC	NC	0	NC	NC	NC
1872	-118.904	36.1108	0	NC	NC	NC	0	NC	NC	NC	2	36.4	0.173727	NC	15	92.1238	0.279995	33.2604	0	NC	NC	NC	0	NC	NC	NC
1873	-117.651	36.1108	0	NC	NC	NC	0	NC	NC	NC	1	NC	NC	NC	14	91.989	0.283799	33.7296	1	NC	NC	NC	0	NC	NC	NC
1874	-116.398	36.1108	0	NC	NC	NC	0	NC	NC	NC	3	49.0667	0.205376	14.9197	9	97.1111	0.282203	35.9825	1	NC	NC	NC	0	NC	NC	NC
1875	-115.145	36.1108	0	NC	NC	NC	0	NC	NC	NC	3	49.0667	0.205376	14.9197	11	92.8873	0.266835	37.8404	1	NC	NC	NC	0	NC	NC	NC
1876	-113.892	36.1108	0	NC	NC	NC	0	NC	NC	NC	3	39.6	0.154996	29.3395	11	92.8873	0.266835	37.8404	1	NC	NC	NC	0	NC	NC	NC
1877	-112.639	36.1108	0	NC	NC	NC	0	NC	NC	NC	5	46.94	0.179571	34.2811	11	93.6727	0.274735	33.8249	1	NC	NC	NC	0	NC	NC	NC
1878	-111.386	36.1108	0	NC	NC	NC	0	NC	NC	NC	5	46.94	0.179571	34.2811	13	95.0897	0.283723	33.242	0	NC	NC	NC	0	NC	NC	NC
1879	-110.134	36.1108	0	NC	NC	NC	0	NC	NC	NC	4	52.3333	0.16784	27.8822	13	95.0897	0.283723	33.242	1	NC	NC	NC	0	NC	NC	NC
1880	-108.881	36.1108	0	NC	NC	NC	0	NC	NC	NC	3	49.2	0.141153	22.5855	13	95.0897	0.283723	33.242	1	NC	NC	NC	0	NC	NC	NC
1881	-107.628	36.1108	0	NC	NC	NC	0	NC	NC	NC	4	41.2667	0.180638	40.0393	14	93.4505	0.296766	32.3457	1	NC	NC	NC	0	NC	NC	NC
1882	-106.375	36.1108	0	NC	NC	NC	1	NC	NC	NC	4	41.2667	0.180638	40.0393	17	90.0721	0.287213	34.5928	1	NC	NC	NC	0	NC	NC	NC
1883	-105.122	36.1108	0	NC	NC	NC	1	NC	NC	NC	5	46.94	0.179571	34.2811	16	90.2717	0.288981	33.6875	1	NC	NC	NC	0	NC	NC	NC
1884	-103.869	36.1108	1	NC	NC	NC	1	NC	NC	NC	4	47.6	0.157902	31.1683	14	91.4637	0.297194	33.7904	1	NC	NC	NC	0	NC	NC	NC
1885	-102.616	36.1108	1	NC	NC	NC	1	NC	NC	NC	4	47.6	0.157902	31.1683	13	88.1359	0.263988	36.8585	1	NC	NC	NC	0	NC	NC	NC
1886	-101.363	36.1108	1	NC	NC	NC	1	NC	NC	NC	4	47.6	0.157902	31.1683	11	85.7236	0.259536	35.5602	1	NC	NC	NC	0	NC	NC	NC
1887	-100.11	36.1108	1	NC	NC	NC	1	NC	NC	NC	2	8	0.129179	NC	11	87.5855	0.264839	34.8714	1	NC	NC	NC	0	NC	NC	NC
1888	-98.8575	36.1108	1	NC	NC	NC	1	NC	NC	NC	2	8	0.129179	NC	11	87.5855	0.264839	34.8714	0	NC	NC	NC	0	NC	NC	NC
1889	-97.6046	36.1108	1	NC	NC	NC	1	NC	NC	NC	2	8	0.129179	NC	10	88.4667	0.259964	37.6831	0	NC	NC	NC	0	NC	NC	NC
1890	-96.3517	36.1108	1	NC	NC	NC	1	NC	NC	NC	2	36.4	0.299961	NC	11	86.1127	0.268845	34.5106	0	NC	NC	NC	0	NC	NC	NC
1891	-95.0988	36.1108	1	NC	NC	NC	1	NC	NC	NC	2	36.4	0.299961	NC	13	87.3385	0.304525	35.4482	0	NC	NC	NC	0	NC	NC	NC
1892	-93.8459	36.1108	1	NC	NC	NC	1	NC	NC	NC	2	36.4	0.299961	NC	12	88.8152	0.314898	32.9568	0	NC	NC	NC	0	NC	NC	NC
1893	-92.593	36.1108	1	NC	NC	NC	1	NC	NC	NC	1	NC	NC	NC	12	88.8152	0.314898	32.9568	0	NC	NC	NC	0	NC	NC	NC
1894	-91.3401	36.1108	1	NC	NC	NC	1	NC	NC	NC	1	NC	NC	NC	12	88.8152	0.314898	32.9568	0	NC	NC	NC	0	NC	NC	NC
1895	-90.0872	36.1108	1	NC	NC	NC	1	NC	NC	NC	1	NC	NC	NC	11	90.8436	0.298104	34.3829	0	NC	NC	NC	0	NC	NC	NC
1896	-88.8343	36.1108	1	NC	NC	NC	1	NC	NC	NC	1	NC	NC	NC	10	87.4267	0.285582	35.1901	0	NC	NC	NC	0	NC	NC	NC
1897	-87.5814	36.1108	1	NC	NC	NC	1	NC	NC	NC	1	NC	NC	NC	10	87.4267	0.285582	35.1901	0	NC	NC	NC	0	NC	NC	NC
1898	-86.3285	36.1108	1	NC	NC	NC	1	NC	NC	NC	1	NC	NC	NC	10	87.4267	0.285582	35.1901	0	NC	NC	NC	0	NC	NC	NC
1899	-85.0757	36.1108	1	NC	NC	NC	1	NC	NC	NC	1	NC	NC	NC	12	88.0424	0.320277	33.7551	1	NC	NC	NC	0	NC	NC	NC
1900	-83.8228	36.1108	1	NC	NC	NC	0	NC	NC	NC	1	NC	NC	NC	12	88.0424	0.320277	33.7551	1	NC	NC	NC	0	NC	NC	NC
1901	-82.5699	36.1108	1	NC	NC	NC	0	NC	NC	NC	1	NC	NC	NC	12	88.0424	0.320277	33.7551	1	NC	NC	NC	0	NC	NC	NC
1902	-81.317	36.1108	1	NC	NC	NC	0	NC	NC	NC	1	NC	NC	NC	12	88.0424	0.320277	33.7551	0	NC	NC	NC	0	NC	NC	NC
1903	-80.0641	36.1108	1	NC	NC	NC	0	NC	NC	NC	1	NC	NC	NC	12	88.0424	0.320277	33.7551	0	NC	NC	NC	0	NC	NC	NC
1904	-78.8112	36.1108	1	NC	NC	NC	0	NC	NC	NC	1	NC	NC	NC	9	90.2944	0.289317	33.4371	0	NC	NC	NC	0	NC	NC	NC
1905	-77.5583	36.1108	1	NC	NC	NC	0	NC	NC	NC	1	NC	NC	NC	10	93.6311	0.301142	32.9636	0	NC	NC	NC	0	NC	NC	NC
1906	-76.3054	36.1108	1	NC	NC	NC	0	NC	NC	NC	1	NC	NC	NC	10	93.6311	0.301142	32.9636	0	NC	NC	NC	0	NC	NC	NC
1907	-121.1	37.0778	0	NC	NC	NC	0	NC	NC	NC	1	NC	NC	NC	12	92.6515	0.271815	33.3518	0	NC	NC	NC	0	NC	NC	NC
1908	-119.838	37.0778	0	NC	NC	NC	0	NC	NC	NC	2	36.4	0.173727	NC	15	86.3867	0.296044	35.6993	0	NC	NC	NC	0	NC	NC	NC
1909	-118.575	37.0778	0	NC	NC	NC	0	NC	NC	NC	2	36.4	0.173727	NC	15	86.1867	0.312102	33.286	1	NC	NC	NC	0	NC	NC	NC
1910	-117.312	37.0778	0	NC	NC	NC	0	NC	NC	NC	3	49.0667	0.205376	14.9197	12	91.7152	0.27051	34.6036	1	NC	NC	NC	0	NC	NC	NC
1911	-116.049	37.0778	0	NC	NC	NC	0	NC	NC	NC	3	49.0667	0.205376	14.9197	11	93.6727	0.274735	33.8249	1	NC	NC	NC	0	NC	NC	NC
1912	-114.787	37.0778	0	NC	NC	NC	0	NC	NC	NC	3	55.5333	0.1529	32.5634	11	93.6727	0.274735	33.8249	1	NC	NC	NC	0	NC	NC	NC
1913	-113.524	37.0778	0	NC	NC	NC	0	NC	NC	NC	3	55.5333	0.1529	32.5634	15	95.9314	0.29547	32.0357	1	NC	NC	NC	0	NC	NC	NC
1914	-112.261	37.0778	0	NC	NC	NC	0	NC	NC	NC	4	52.3333	0.16784	27.8822	15	95.9314	0.29547	32.0357	1	NC	NC	NC	0	NC	NC	NC
1915	-110.998	37.0778	0	NC	NC	NC	0	NC	NC	NC	4	52.3333	0.16784	27.8822	13	93.7821	0.296609	32.2505	1	NC	NC	NC	0	NC	NC	NC
1916	-109.736	37.0778	0	NC	NC	NC	0	NC	NC	NC	3	49.2	0.141153	22.5855	14	93.4505	0.296766	32.3457	1	NC	NC	NC	0	NC	NC	NC
1917	-108.473	37.0778	0	NC	NC	NC	0	NC	NC	NC	3	49.2	0.141153	22.5855	15	92.0305	0.290703	32.9727	1	NC	NC	NC	0	NC	NC	NC
1918	-107.21	37.0778	1	NC	NC	NC	0	NC	NC	NC	4	41.2667	0.180638	40.0393	15	92.0305	0.290703	32.9727	1	NC	NC	NC	0	NC	NC	NC
1919	-105.947	37.0778	0	NC	NC	NC	1	NC	NC	NC	4	41.2667	0.180638	40.0393	17	90.0721	0.287213	34.5928	1	NC	NC	NC	0	NC	NC	NC
1920	-104.685	37.0778	0	NC	NC	NC	1	NC	NC	NC	5	46.94	0.179571	34.2811	15	89.6914	0.292195	34.0906	1	NC	NC	NC	0	NC	NC	NC
1921	-103.422	37.0778	1	NC	NC	NC	1	NC	NC	NC	4	47.6	0.157902	31.1683	15	88.8838	0.291451	35.3498	1	NC	NC	NC	0	NC	NC	NC
1922	-102.159	37.0778	1	NC	NC	NC	1	NC	NC	NC	4	47.6	0.157902	31.1683	13	88.1359	0.263988	36.8585	1	NC	NC	NC	0	NC	NC	NC
1923	-100.897	37.0778	1	NC	NC	NC	1	NC	NC	NC	4	47.6	0.157902	31.1683	11	87.5855	0.264839	34.8714	1	NC	NC	NC	0	NC	NC	NC
1924	-99.6338	37.0778	1	NC	NC	NC	1	NC	NC	NC	3	39.7333	0.156807	41.5531	10	88.2444	0.270339	34.3557	1	NC	NC	NC	0	NC	NC	NC
1925	-98.3711	37.0778	1	NC	NC	NC	1	NC	NC	NC	2	8	0.129179	NC	12	86.1424	0.272188	32.2696	0	NC	NC	NC	0	NC	NC	NC
1926	-97.1083	37.0778	1	NC	NC	NC	1	NC	NC	NC	1	NC	NC	NC	11	86.1127	0.268845	34.5106	0	NC	NC	NC	0	NC	NC	NC
1927	-95.8456	37.0778	1	NC	NC	NC	1	NC	NC	NC	1	NC	NC	NC	11	86.1127	0.268845	34.5106	0	NC	NC	NC	0	NC	NC	NC
1928	-94.5828	37.0778	1	NC	NC	NC	1	NC	NC	NC	1	NC	NC	NC	12	89.3606	0.283062	34.2015	0	NC	NC	NC	0	NC	NC	NC
1929	-93.3201	37.0778	1	NC	NC	NC	1	NC	NC	NC	1	NC	NC	NC	11	91.0255	0.293579	31.4312	0	NC	NC	NC	0	NC	NC	NC
1930	-92.0574	37.0778	1	NC	NC	NC	1	NC	NC	NC	1	NC	NC	NC	12	88.8152	0.314898	32.9568	0	NC	NC	NC	0	NC	NC	NC
1931	-90.7946	37.0778	1	NC	NC	NC	1	NC	NC	NC	1	NC	NC	NC	11	90.8436	0.298104	34.3829	0	NC	NC	NC	0	NC	NC	NC
1932	-89.5319	37.0778	1	NC	NC	NC	1	NC	NC	NC	1	NC	NC	NC	11	90.8436	0.298104	34.3829	0	NC	NC	NC	0	NC	NC	NC
1933	-88.2692	37.0778	1	NC	NC	NC	0	NC	NC	NC	1	NC	NC	NC	9	90.2944	0.289317	33.4371	0	NC	NC	NC	0	NC	NC	NC
1934	-87.0064	37.0778	1	NC	NC	NC	0	NC	NC	NC	1	NC	NC	NC	10	87.4267	0.285582	35.1901	0	NC	NC	NC	0	NC	NC	NC
1935	-85.7437	37.0778	1	NC	NC	NC	0	NC	NC	NC	1	NC	NC	NC	10	93.0933	0.271585	30.6446	0	NC	NC	NC	0	NC	NC	NC
1936	-84.481	37.0778	1	NC	NC	NC	0	NC	NC	NC	1	NC	NC	NC	10	93.0933	0.271585	30.6446	0	NC	NC	NC	0	NC	NC	NC
1937	-83.2182	37.0778	1	NC	NC	NC	0	NC	NC	NC	1	NC	NC	NC	11	90.0982	0.299043	32.6093	0	NC	NC	NC	0	NC	NC	NC
1938	-81.9555	37.0778	1	NC	NC	NC	0	NC	NC	NC	1	NC	NC	NC	12	88.0424	0.320277	33.7551	0	NC	NC	NC	0	NC	NC	NC
1939	-80.6928	37.0778	1	NC	NC	NC	0	NC	NC	NC	1	NC	NC	NC	12	88.0424	0.320277	33.7551	0	NC	NC	NC	0	NC	NC	NC
1940	-79.43	37.0778	1	NC	NC	NC	0	NC	NC	NC	1	NC	NC	NC	11	84.5309	0.311217	34.8409	0	NC	NC	NC	0	NC	NC	NC
1941	-78.1673	37.0778	1	NC	NC	NC	0	NC	NC	NC	1	NC	NC	NC	12	88.0424	0.320277	33.7551	0	NC	NC	NC	0	NC	NC	NC
1942	-76.9046	37.0778	1	NC	NC	NC	0	NC	NC	NC	1	NC	NC	NC	9	85.3389	0.292131	35.337	0	NC	NC	NC	0	NC	NC	NC
1943	-122.091	38.0494	0	NC	NC	NC	0	NC	NC	NC	1	NC	NC	NC	16	88.1167	0.30773	33.214	0	NC	NC	NC	0	NC	NC	NC
1944	-120.818	38.0494	0	NC	NC	NC	0	NC	NC	NC	1	NC	NC	NC	15	90.1276	0.300325	33.7968	0	NC	NC	NC	0	NC	NC	NC
1945	-119.545	38.0494	0	NC	NC	NC	0	NC	NC	NC	1	NC	NC	NC	17	86.2618	0.307382	32.3746	1	NC	NC	NC	0	NC	NC	NC
1946	-118.272	38.0494	0	NC	NC	NC	0	NC	NC	NC	2	55.4	0.207503	NC	14	88.3451	0.313456	33.6071	1	NC	NC	NC	0	NC	NC	NC
1947	-116.999	38.0494	0	NC	NC	NC	0	NC	NC	NC	4	52.3333	0.16784	27.8822	10	95.3867	0.285458	30.5906	1	NC	NC	NC	0	NC	NC	NC
1948	-115.725	38.0494	0	NC	NC	NC	0	NC	NC	NC	3	55.5333	0.1529	32.5634	11	93.6727	0.303158	28.9615	1	NC	NC	NC	0	NC	NC	NC
1949	-114.452	38.0494	0	NC	NC	NC	0	NC	NC	NC	3	55.5333	0.1529	32.5634	14	93.8967	0.28588	32.3923	1	NC	NC	NC	0	NC	NC	NC
1950	-113.179	38.0494	0	NC	NC	NC	0	NC	NC	NC	4	52.3333	0.16784	27.8822	15	95.9314	0.29547	32.0357	1	NC	NC	NC	0	NC	NC	NC
1951	-111.906	38.0494	0	NC	NC	NC	0	NC	NC	NC	4	52.3333	0.16784	27.8822	14	96.8659	0.298507	32.6127	1	NC	NC	NC	0	NC	NC	NC
1952	-110.633	38.0494	0	NC	NC	NC	0	NC	NC	NC	4	52.3333	0.16784	27.8822	13	93.7821	0.296609	32.2505	1	NC	NC	NC	0	NC	NC	NC
1953	-109.36	38.0494	0	NC	NC	NC	0	NC	NC	NC	4	52.3333	0.16784	27.8822	14	93.4505	0.296766	32.3457	1	NC	NC	NC	0	NC	NC	NC
1954	-108.087	38.0494	1	NC	NC	NC	0	NC	NC	NC	5	46.94	0.179571	34.2811	15	92.0305	0.290703	32.9727	1	NC	NC	NC	0	NC	NC	NC
1955	-106.814	38.0494	1	NC	NC	NC	0	NC	NC	NC	5	46.94	0.179571	34.2811	15	92.0305	0.290703	32.9727	1	NC	NC	NC	0	NC	NC	NC
1956	-105.541	38.0494	0	NC	NC	NC	1	NC	NC	NC	5	46.94	0.179571	34.2811	16	90.2717	0.288981	33.6875	1	NC	NC	NC	0	NC	NC	NC
1957	-104.268	38.0494	1	NC	NC	NC	1	NC	NC	NC	5	46.94	0.179571	34.2811	16	90.2717	0.288981	33.6875	1	NC	NC	NC	0	NC	NC	NC
1958	-102.995	38.0494	1	NC	NC	NC	1	NC	NC	NC	4	47.6	0.157902	31.1683	14	87.8835	0.286794	32.8822	1	NC	NC	NC	0	NC	NC	NC
1959	-101.722	38.0494	1	NC	NC	NC	1	NC	NC	NC	4	47.6	0.157902	31.1683	11	87.5855	0.264839	34.8714	1	NC	NC	NC	0	NC	NC	NC
1960	-100.449	38.0494	1	NC	NC	NC	1	NC	NC	NC	3	39.7333	0.156807	41.5531	11	85.9309	0.277759	31.5883	1	NC	NC	NC	0	NC	NC	NC
1961	-99.1757	38.0494	1	NC	NC	NC	1	NC	NC	NC	3	39.7333	0.156807	41.5531	11	85.9309	0.277759	31.5883	1	NC	NC	NC	0	NC	NC	NC
1962	-97.9026	38.0494	1	NC	NC	NC	1	NC	NC	NC	3	26.9333	0.200956	44.0829	12	83.4909	0.290661	34.9112	0	NC	NC	NC	0	NC	NC	NC
1963	-96.6296	38.0494	1	NC	NC	NC	1	NC	NC	NC	2	36.4	0.299961	NC	12	83.4909	0.290661	34.9112	0	NC	NC	NC	0	NC	NC	NC
1964	-95.3565	38.0494	1	NC	NC	NC	1	NC	NC	NC	1	NC	NC	NC	11	86.1127	0.268845	34.5106	0	NC	NC	NC	0	NC	NC	NC
1965	-94.0834	38.0494	1	NC	NC	NC	1	NC	NC	NC	1	NC	NC	NC	10	87.6489	0.28051	31.3463	0	NC	NC	NC	0	NC	NC	NC
1966	-92.8104	38.0494	1	NC	NC	NC	1	NC	NC	NC	1	NC	NC	NC	11	91.0255	0.293579	31.4312	0	NC	NC	NC	0	NC	NC	NC
1967	-91.5373	38.0494	1	NC	NC	NC	1	NC	NC	NC	1	NC	NC	NC	12	88.8152	0.314898	32.9568	0	NC	NC	NC	0	NC	NC	NC
1968	-90.2642	38.0494	1	NC	NC	NC	1	NC	NC	NC	1	NC	NC	NC	11	90.8436	0.298104	34.3829	0	NC	NC	NC	0	NC	NC	NC
1969	-88.9912	38.0494	1	NC	NC	NC	0	NC	NC	NC	1	NC	NC	NC	9	90.2944	0.289317	33.4371	0	NC	NC	NC	0	NC	NC	NC
1970	-87.7181	38.0494	1	NC	NC	NC	0	NC	NC	NC	1	NC	NC	NC	9	90.2944	0.289317	33.4371	1	NC	NC	NC	0	NC	NC	NC
1971	-86.4451	38.0494	1	NC	NC	NC	0	NC	NC	NC	1	NC	NC	NC	8	92.3571	0.25864	27.7673	1	NC	NC	NC	0	NC	NC	NC
1972	-85.172	38.0494	1	NC	NC	NC	0	NC	NC	NC	1	NC	NC	NC	9	89.6222	0.255694	30.2024	0	NC	NC	NC	0	NC	NC	NC
1973	-83.8989	38.0494	1	NC	NC	NC	0	NC	NC	NC	1	NC	NC	NC	10	93.0933	0.271585	30.6446	0	NC	NC	NC	0	NC	NC	NC
1974	-82.6259	38.0494	1	NC	NC	NC	0	NC	NC	NC	1	NC	NC	NC	11	90.0982	0.299043	32.6093	0	NC	NC	NC	0	NC	NC	NC
1975	-81.3528	38.0494	1	NC	NC	NC	0	NC	NC	NC	1	NC	NC	NC	11	90.0982	0.299043	32.6093	0	NC	NC	NC	0	NC	NC	NC
1976	-80.0797	38.0494	1	NC	NC	NC	0	NC	NC	NC	1	NC	NC	NC	12	88.0424	0.320277	33.7551	0	NC	NC	NC	0	NC	NC	NC
1977	-78.8067	38.0494	1	NC	NC	NC	0	NC	NC	NC	1	NC	NC	NC	12	88.0424	0.320277	33.7551	0	NC	NC	NC	0	NC	NC	NC
1978	-77.5336	38.0494	1	NC	NC	NC	0	NC	NC	NC	1	NC	NC	NC	12	81.5636	0.317639	33.3367	0	NC	NC	NC	0	NC	NC	NC
1979	-76.2606	38.0494	1	NC	NC	NC	0	NC	NC	NC	1	NC	NC	NC	9	77.1167	0.296529	33.5845	0	NC	NC	NC	0	NC	NC	NC
1980	-123.131	39.0258	0	NC	NC	NC	0	NC	NC	NC	2	36.4	0.173727	NC	16	88.1167	0.30773	33.214	1	NC	NC	NC	0	NC	NC	NC
1981	-121.847	39.0258	0	NC	NC	NC	0	NC	NC	NC	2	36.4	0.173727	NC	17	86.2618	0.307382	32.3746	1	NC	NC	NC	0	NC	NC	NC
1982	-120.563	39.0258	0	NC	NC	NC	0	NC	NC	NC	3	39.7333	0.156807	41.5531	17	86.2618	0.307382	32.3746	1	NC	NC	NC	0	NC	NC	NC
1983	-119.279	39.0258	0	NC	NC	NC	0	NC	NC	NC	3	39.7333	0.156807	41.5531	16	88.1167	0.30773	33.214	1	NC	NC	NC	0	NC	NC	NC
1984	-117.995	39.0258	0	NC	NC	NC	0	NC	NC	NC	3	39.7333	0.156807	41.5531	12	90.7667	0.320996	29.7927	1	NC	NC	NC	0	NC	NC	NC
1985	-116.712	39.0258	0	NC	NC	NC	0	NC	NC	NC	3	55.5333	0.1529	32.5634	11	91.6873	0.326827	30.398	1	NC	NC	NC	0	NC	NC	NC
1986	-115.428	39.0258	0	NC	NC	NC	0	NC	NC	NC	3	55.5333	0.1529	32.5634	11	92.8691	0.294614	33.7069	1	NC	NC	NC	0	NC	NC	NC
1987	-114.144	39.0258	0	NC	NC	NC	0	NC	NC	NC	4	52.3333	0.16784	27.8822	13	93.7256	0.296323	31.6054	1	NC	NC	NC	0	NC	NC	NC
1988	-112.86	39.0258	0	NC	NC	NC	0	NC	NC	NC	4	52.3333	0.16784	27.8822	14	96.8659	0.298507	32.6127	1	NC	NC	NC	0	NC	NC	NC
1989	-111.576	39.0258	0	NC	NC	NC	0	NC	NC	NC	4	52.3333	0.16784	27.8822	14	96.8659	0.298507	32.6127	1	NC	NC	NC	0	NC	NC	NC
1990	-110.292	39.0258	0	NC	NC	NC	0	NC	NC	NC	4	52.3333	0.16784	27.8822	14	96.2308	0.294915	32.0998	1	NC	NC	NC	0	NC	NC	NC
1991	-109.008	39.0258	0	NC	NC	NC	0	NC	NC	NC	4	52.3333	0.16784	27.8822	14	93.4505	0.296766	32.3457	1	NC	NC	NC	0	NC	NC	NC
1992	-107.724	39.0258	0	NC	NC	NC	0	NC	NC	NC	4	52.3333	0.16784	27.8822	16	90.2467	0.292525	31.3982	1	NC	NC	NC	0	NC	NC	NC
1993	-106.44	39.0258	0	NC	NC	NC	0	NC	NC	NC	4	41.1667	0.195596	33.9102	18	88.7412	0.288389	33.2362	1	NC	NC	NC	0	NC	NC	NC
1994	-105.156	39.0258	1	NC	NC	NC	1	NC	NC	NC	4	41.1667	0.195596	33.9102	17	88.5824	0.290215	32.3601	1	NC	NC	NC	0	NC	NC	NC
1995	-103.872	39.0258	1	NC	NC	NC	1	NC	NC	NC	4	47.6	0.157902	31.1683	16	85.545	0.280411	33.5285	1	NC	NC	NC	0	NC	NC	NC
1996	-102.589	39.0258	1	NC	NC	NC	1	NC	NC	NC	4	47.6	0.157902	31.1683	12	92.0939	0.291151	28.6554	1	NC	NC	NC	0	NC	NC	NC
[truncated: 1,238 more rows]

## Sheet: Spatial metadata
Longitude and latitude are mean geographic coordinates of each cell
TR: Taxonomic richness
AvPD: phylogenetic diversity
ED: Ecological diversity
EDcv: Coefficient of variation in ecological diversity
NC: Not calculated because the cell contain less than 2 species (ED and AvPD) or less than 2 species pairs (EDcv)

## Sheet: Marsupials
	Body mass	Activity cycle		Diet					Substrate use			Site for rest or nesting
	Body mass (g)	Diurnal	Nocturnal	Fruit	Exudates	Invertebrates	Vertebrates	Carrion	Arboreal substrate	Terrestrial substrate	Semiaquatic substrate	Hollow logs or trees	Burrows	Crevices	Abandoned nests of birds
Caenolestes caniventer	40	0	1	1	0	1	1	0	0	1	0	0	1	0	0
Caenolestes condorensis	47.81	0	1	1	0	1	1	0	0	1	0	0	1	0	0
Caenolestes convelatus	31.56	0	1	1	0	1	1	0	0	1	0	0	1	0	0
Caenolestes fuliginosus	28.64	0	1	1	0	1	1	0	0	1	0	0	1	0	0
Caluromys derbianus	326.72	0	1	1	1	1	1	0	1	0	0	1	0	0	0
Caluromysiops irrupta	257.48	0	1	1	1	0	0	0	1	0	0	1	0	0	0
Caluromys lanatus	350.33	0	1	1	1	0	0	0	1	0	0	1	0	0	0
Caluromys philander	246.47	0	1	1	1	1	1	0	1	0	0	1	0	0	0
Chironectes minimus	974.33	0	1	1	0	1	1	0	0	1	1	0	1	0	0
Didelphis albiventris	1030.47	0	1	1	0	1	1	0	1	1	0	1	1	1	0
Didelphis aurita	1105.88	0	1	1	0	1	1	1	1	1	0	1	1	1	0
Didelphis marsupialis	1134.75	0	1	1	1	1	1	1	1	1	0	1	1	1	0
Didelphis virginiana	2442.08	0	1	1	0	1	1	1	1	1	0	1	1	1	0
Dromiciops gliroides	25	0	1	1	0	1	0	0	1	1	0	1	0	1	0
Glironia venusta	114	0	1	NA	NA	NA	NA	NA	1	0	0	NA	NA	NA	NA
Gracilinanus aceramarcae	20.5	0	1	1	1	1	0	0	1	0	0	1	0	0	0
Gracilinanus agilis	22.03	0	1	1	1	1	0	0	1	0	0	1	0	0	0
Gracilinanus dryas	18.53	0	1	1	1	1	0	0	1	1	0	1	0	0	0
Gracilinanus emiliae	7.59	0	1	1	1	1	0	0	1	0	0	1	0	0	0
Gracilinanus longicaudus	20.2917	0	1	1	1	1	0	0	1	0	0	1	0	0	0
Gracilinanus marica	23.8	0	1	1	1	1	0	0	1	0	0	1	0	0	0
Gracilinanus microtarsus	29.3	0	1	1	1	1	0	0	1	1	0	1	0	0	0
Gracilinanus perijae	20.2917	0	1	1	1	1	0	0	1	0	0	1	0	0	0
Hyladelphys kalinowskii	15.5	0	1	1	1	1	0	0	0	1	0	1	0	0	0
Lestodelphys halli	78.27	0	1	0	0	1	1	0	0	1	0	0	1	0	0
Lestoros inca	23.07	0	1	NA	NA	NA	NA	NA	0	1	0	NA	NA	NA	NA
Lutreolina crassicaudata	554.77	0	1	0	0	1	1	0	0	1	0	1	1	0	0
Marmosa andersoni	47.4	0	1	1	0	1	0	0	1	1	0	1	0	0	1
Marmosa canescens	43.6125	0	1	1	0	1	0	0	1	1	0	1	0	0	1
Marmosops cracens	26.26	0	1	1	0	1	0	0	1	1	0	1	0	0	0
Marmosops dorothea	37.5	0	1	1	0	1	0	0	1	1	0	1	0	0	0
Marmosops fuscatus	45.15	0	1	1	0	1	0	0	1	1	0	1	0	0	0
Marmosops handleyi	30.7	0	1	1	0	1	0	0	1	1	0	1	0	0	0
Marmosops impavidus	41.71	0	1	1	0	1	0	0	1	1	0	1	0	0	0
Marmosops incanus	59.88	0	1	1	0	1	0	0	1	1	0	1	0	0	0
Marmosops invictus	29.19	0	1	1	0	1	0	0	1	1	0	1	0	0	0
Marmosa lepida	14	0	1	1	0	1	0	0	1	1	0	1	0	0	1
Marmosa mexicana	49.06	0	1	1	0	1	1	0	1	1	0	1	1	0	1
Marmosa murina	36.28	0	1	1	0	1	0	0	1	1	0	1	0	0	1
Marmosops neblina	38.5	0	1	1	0	1	0	0	1	1	0	1	0	0	0
Marmosops noctivagus	39.77	0	1	1	0	1	0	0	1	1	0	1	0	0	0
Marmosops parvidens	15	0	1	1	0	1	0	0	1	1	0	1	0	0	0
Marmosops paulensis	38.89	0	1	1	0	1	0	0	1	1	0	1	0	0	0
Marmosops pinheiroi	36.405	0	1	1	0	1	0	0	1	1	0	1	0	0	0
Marmosa robinsoni	60.57	0	1	1	0	1	1	0	1	1	0	1	0	0	1
Marmosa rubra	62.99	0	1	1	0	1	0	0	1	1	0	1	0	0	1
Marmosa tyleriana	32.4	0	1	1	0	1	0	0	1	1	0	1	0	0	1
Marmosa xerophila	46.2	0	1	1	0	1	0	0	1	1	0	1	0	0	1
Metachirus nudicaudatus	363.77	0	1	1	0	1	1	0	1	1	0	1	0	1	0
Micoureus alstoni	132.3	0	1	1	1	1	1	0	1	0	0	1	0	0	0
Micoureus constantiae	92.69	0	1	1	1	1	1	0	1	0	0	1	0	0	0
Micoureus demerarae	102.28	0	1	1	1	1	1	0	1	1	0	1	0	0	0
Micoureus regina	118.6	0	1	1	1	1	1	0	1	0	0	1	0	0	0
Monodelphis adusta	36.04	1	0	0	0	1	0	0	0	1	0	1	0	0	0
Monodelphis americana	19.5	1	0	0	0	0	1	0	0	1	0	1	0	0	0
Monodelphis brevicaudata	78.84	1	0	0	0	1	0	0	0	1	0	1	0	0	0
Monodelphis dimidiata	44.56	1	1	0	0	1	1	0	0	1	0	1	0	0	0
Monodelphis domestica	93.45	1	1	0	0	1	0	0	0	1	0	1	0	0	0
Monodelphis emiliae	52.33	1	0	0	0	1	0	0	0	1	0	1	0	0	0
Monodelphis iheringi	112	1	0	0	0	1	0	0	0	1	1	1	0	0	0
Monodelphis kunsi	11.3	1	0	0	0	1	0	0	0	1	0	1	0	0	0
Monodelphis maraxina	88	1	0	0	0	1	0	0	0	1	0	1	0	0	0
Monodelphis osgoodi	112	1	0	0	0	1	0	0	0	1	0	1	0	0	0
Monodelphis rubida	45.5	1	0	0	0	1	0	0	0	1	0	1	0	0	0
Monodelphis scalops	763.19	1	0	0	0	1	0	0	0	1	0	1	0	0	0
Monodelphis sorex	48	1	0	0	0	1	0	0	0	1	0	1	0	0	0
Monodelphis theresa	112	1	0	0	0	1	0	0	0	1	0	1	0	0	0
Monodelphis unistriata	55.3	1	0	0	0	1	0	0	0	1	0	1	0	0	0
Philander andersoni	324.99	0	1	1	1	1	1	0	1	1	0	1	1	1	0
Philander frenata	422.93	0	1	1	1	1	1	0	1	1	0	1	1	1	0
Philander mcilhennyi	518	0	1	1	1	1	1	0	1	1	0	1	1	1	0
Philander opossum	425.81	0	1	1	1	1	1	0	1	1	1	1	0	1	0
Rhyncholestes raphanurus	21.94	0	1	0	0	1	0	0	0	1	0	0	1	0	0
Thylamys elegans	28.9	0	1	1	0	1	1	0	1	1	0	1	1	1	0
Thylamys macrura	34.43	0	1	0	0	1	0	0	1	1	0	1	1	1	0
Thylamys pallidior	15.34	0	1	0	0	1	0	0	1	1	0	1	1	1	0
Thylamys pusilla	28.21	0	1	0	0	1	0	0	1	1	0	1	1	1	0
Thylamys velutinus	20.69	0	1	0	0	1	0	0	1	1	0	1	1	1	0

## Sheet: Xenarthrans
	Body mass	Horizontal use of space	Diet								Activity cycle		Substrate use
	Body mass (g0	Home range size (ha)	Specialization in ants and termites	Invertebrates	Vertebrates	Carrion	Seeds	Fruits	Leaves	Tubers and roots	Diurnal	Nocturnal	Arboreal substrate	Terrestrial substrate	Burrow building	Fossoriality in armadillos
Bradypus pygmaeus	2900	2	1	0	0	0	0	0	1	0	0	1	1	0	0
Bradypus torquatus	4174.21	3	1	0	0	0	0	0	1	0	1	1	1	0	0
Bradypus tridactylus	4192.9	2	1	0	0	0	0	0	1	0	0	1	1	0	0
Bradypus variegatus	4158.79	1	1	0	0	0	0	0	1	0	1	1	1	0	0
Cabassous centralis	3669.69	NA	3	1	0	0	0	0	0	0	0	1	0	1	1	3
Cabassous chacoensis	1490.01	NA	3	1	0	0	0	0	0	0	0	1	0	1	1	3
Cabassous tatouay	5633.32	NA	3	1	0	0	0	0	0	0	0	1	0	1	1	3
Cabassous unicinctus	3443.98	NA	3	1	0	0	0	0	0	0	0	1	0	1	1	3
Chaetophractus nationi	2110.04	2	2	1	0	0	1	0	0	1	1	1	0	1	1	2
Chaetophractus vellerosus	869.053	2	2	1	1	0	1	0	0	1	1	1	0	1	1	2
Chaetophractus villosus	2920.93	2	2	1	0	1	1	0	0	1	1	1	0	1	1	2
Chlamyphorus retusus	129.99	NA	2	1	0	0	0	0	0	1	0	1	0	1	1	3
Chlamyphorus truncatus	96.1767	NA	2	1	0	0	0	0	0	1	0	1	0	1	1	3
Choloepus didactylus	6646.5	NA	1	0	0	0	0	1	1	0	0	1	1	0	0
Choloepus hoffmanni	5828.38	NA	1	0	1	0	0	1	1	0	0	1	1	0	0
Cyclopes didactylus	232.983	3	4	1	0	0	0	0	0	0	0	1	1	0	0
Dasypus hybridus	1770	11	2	1	1	0	0	0	0	0	1	1	0	1	1	2
Dasypus kappleri	9691.41	6.65	2	1	1	0	0	0	0	0	0	1	0	1	1	2
Dasypus novemcinctus	3719.67	4	2	1	1	1	0	1	0	1	1	1	0	1	1	2
Dasypus pilosus	2868.99	11	2	1	1	0	0	0	0	0	1	1	0	1	1	2
Dasypus sabanicola	1380	11	2	1	0	0	0	0	0	0	1	1	0	1	1	2
Dasypus septemcinctus	1535.55	11	2	1	1	0	0	0	0	0	1	1	0	1	1	2
Euphractus sexcinctus	4812.05	65	2	1	1	1	0	1	0	1	1	1	0	1	1	2
Myrmecophaga tridactyla	30958	400	4	1	0	0	0	0	0	0	1	1	0	1	0
Priodontes maximus	32307.3	319	3	1	1	1	0	1	0	0	0	1	0	1	1	3
Tamandua mexicana	4332.84	22	4	1	0	0	0	0	0	0	1	1	1	1	0
Tamandua tetradactyla	5096.67	272	4	1	0	0	0	0	0	0	1	1	1	1	0
Tolypeutes matacus	1311.16	965	3	1	0	0	0	0	0	0	1	1	0	1	0	1
Tolypeutes tricinctus	1465.72	47.5	3	1	0	0	0	0	0	0	1	1	0	1	0	1
Zaedyus pichiy	1232.38	375	2	1	0	1	1	0	0	0	1	0	0	1	1	2

## Sheet: Artiodactyls
	Body mass	Horizontal use of space	Group size	Activity cycle		Diet
	Body mass (g)	Home range size (ha)	Group size	Diurnal	Nocturnal	Grass and/or forbs	Cacti	Fungi	Tubers and roots	Fruits	Leaves of shrubs	Nuts	Seeds	Invertebrates	Vertebrates	Flowers	Lichen	Carrion
Alces alces	410449	7175	1	1	1	0	0	0	0	0	1	0	0	0	0	0	0	0
Antilocapra americana	46766.5	805	29.75	1	1	1	1	0	0	0	1	0	0	0	0	0	0	0
Blastocerus dichotomus	99592.4	1987.88	3	1	1	1	0	0	0	0	1	0	0	0	0	0	1	0
Catagonus wagneri	35566.4	700	4.775	1	1	0	1	0	1	1	0	0	1	1	1	0	0	1
Cervus elaphus	229309	5842	17.5	1	1	1	0	0	0	0	1	0	0	0	0	0	0	0
Hippocamelus antisensis	68599.3	161.667	6.51667	1	0	1	0	0	0	0	1	0	0	0	0	0	0	0
Hippocamelus bisulcus	69620.6	161.667	2.55	1	0	1	0	0	0	0	1	0	0	0	0	0	0	0
Lama guanicoe	120000	29.5	11.25	1	0	1	0	0	0	0	1	0	0	0	0	0	0	0
Mazama americana	21673.3	100	1	1	1	1	0	1	0	1	1	1	1	0	0	1	0	0
Mazama bricenii	16499.9	91.25	1	1	1	1	0	0	0	1	1	1	0	0	0	0	0	0
Mazama chunyi	16285.8	91.25	1	1	1	1	0	0	0	1	1	1	0	0	0	0	0	0
Mazama gouazoubira	16466.6	82.5	1	1	1	1	0	0	1	1	1	0	0	0	0	0	0	0
Mazama nana	16499.9	91.25	1	1	1	1	0	0	0	1	1	1	0	0	0	0	0	0
Mazama pandora	18495.8	91.25	1	1	1	1	0	0	0	1	1	1	0	0	0	0	0	0
Mazama rufina	23549.5	91.25	1	1	1	1	0	0	0	1	0	1	0	0	0	0	0	0
Odocoileus hemionus	69386.6	201	2.475	1	1	1	0	1	0	1	1	1	0	0	0	0	1	0
Odocoileus lasiotus	67545.8	188.713	2.475	1	1	1	0	1	0	1	1	1	0	0	0	0	1	0
Odocoileus virginianus	65704.9	176.425	2.475	1	0	1	0	1	0	1	1	1	0	0	0	1	1	0
Oreamnos americanus	72302.9	2046	3.5	1	0	1	0	0	0	0	1	0	0	0	0	0	1	0
Ovibos moschatus	340501	2250	13.125	NA	NA	1	0	0	0	0	1	0	0	0	0	0	0	0
Ovis canadensis	74644.9	1792	19.1667	1	0	1	1	0	0	0	1	0	0	0	0	0	0	0
Ovis dalli	62922.4	1015	9.5	1	0	1	0	0	0	0	1	0	0	0	0	0	0	0
Ozotoceros bezoarticus	37310.2	616	3.465	1	0	1	0	0	0	0	1	0	0	0	0	0	0	0
Pecari tajacu	21200.2	110.75	11.6133	1	1	1	1	0	1	1	1	1	1	1	1	0	0	0
Pudu mephistophiles	9599.98	19	1	0	1	1	0	1	0	1	1	0	0	0	0	1	1	0
Pudu puda	9696.26	19	1.5	1	1	1	0	1	0	1	1	0	0	0	0	1	1	0
Rangifer tarandus	97561.2	146061	505	1	0	0	0	0	0	0	1	0	0	0	0	0	1	0
Tayassu pecari	32016.2	12048.5	130	1	1	0	0	1	1	1	1	1	1	1	1	1	0	1
Vicugna vicugna	47499.6	12	6.75	1	0	1	0	0	0	0	0	0	0	0	0	0	0	0

## Sheet: Carnivorans
	Body mass	Group size	Horizontal use of space	Activity cycle			Substrate use				Diet						Site for rest or nesting
	Body mass (g)	Group size	Home range size (ha)	Diurnal	Nocturnal	Crepuscular	Terrestrial substrate	Arboreal substrate	Aquatic substrate	Underground substrate	Fruits	invertebrates	Small and/ or medium vertebrates	Large vertebrates	Carrion	Green material	Burrows	Rock crevices	Hollow logs	Under trees or shrub bases	Vegetation at soil level	Up in tree cavities or tree branches	Under snow	Abandoned beaver lodges
Alopex lagopus	3517.18	4.375	1410	1	1	1	1	0	0	0	1	1	1	1	1	0	1	0	0	0	0	0	1	0
Atelocynus microtis	8056.61	1	NA	1	1	1	1	0	1	0	0	0	1	0	0	0	1	0	1	0	0	0	0	0
Bassaricyon alleni	1235	1	37.5	0	1	0	0	1	0	0	1	1	1	0	0	0	0	0	1	0	0	1	0	0
Bassariscus astutus	1069.93	1	105	0	1	0	1	1	0	0	1	1	1	0	1	0	1	1	1	0	0	0	0	0
Bassaricyon beddardi	1235.01	1	37.5	0	1	0	0	1	0	0	1	1	1	0	0	0	0	0	1	0	0	1	0	0
Bassaricyon gabbii	1250	1	37.5	0	1	0	0	1	0	0	1	1	1	0	0	0	0	0	1	0	0	1	0	0
Bassaricyon lasius	1200	1	37.5	0	1	0	0	1	0	0	1	1	1	0	0	0	0	0	1	0	0	1	0	0
Bassaricyon pauli	1200	1	37.5	0	1	0	0	1	0	0	1	1	1	0	0	0	0	0	1	0	0	1	0	0
Bassariscus sumichrasti	903	1.16667	105	0	1	1	0	1	0	0	1	1	1	0	0	0	0	0	0	0	0	1	0	0
Canis latrans	12697.7	5	2024.5	1	1	1	1	0	0	0	1	1	1	1	1	1	1	1	1	0	1	0	0	0
Canis lupus	37253.3	7.66667	15986	1	1	1	1	0	0	0	1	1	1	1	0	0	1	1	1	0	1	0	0	0
Cerdocyon thous	5490.83	2	105.5	1	1	1	1	0	0	0	1	1	1	0	1	0	0	0	1	0	0	0	0	0
Chrysocyon brachyurus	23287.4	1.75	2418	0	1	1	1	0	0	0	1	1	1	0	0	1	0	0	0	0	1	0	0	0
Conepatus chinga	1917.5	1	18.5	0	1	1	1	0	0	0	0	1	1	0	1	0	1	0	0	0	0	0	0	0
Conepatus humboldtii	712.805	1	10	0	1	0	1	0	0	0	0	1	1	0	0	0	1	1	0	0	1	0	0	0
Conepatus leuconotus	3396.95	1	18.5	0	1	0	1	0	0	0	0	1	1	0	0	0	0	1	0	0	0	0	0	0
Conepatus mesoleucus	2010	1	18.5	0	1	0	1	0	0	0	0	1	1	0	0	0	1	1	0	0	0	0	0	0
Conepatus semistriatus	1598.67	1	27	0	1	0	1	0	0	0	1	1	1	0	0	0	1	0	1	1	0	0	0	0
Eira barbara	4022.49	4.31	1020	1	1	1	1	1	0	0	1	1	1	1	0	0	1	0	1	0	1	0	0	0
Galictis cuja	1000	3.5	420	1	1	1	1	0	0	0	0	0	1	0	0	0	1	1	1	1	0	0	0	0
Galictis vittata	3200	2.16667	420	1	1	1	1	0	0	0	0	0	1	0	0	0	1	1	1	1	0	0	0	0
Gulo gulo	13658.8	1	42684.2	1	1	1	1	0	0	0	1	0	1	1	1	0	0	1	0	0	0	0	1	0
Herpailurus yaguarondi	7937.45	1.5	5235	1	1	1	1	0	0	0	1	1	1	0	0	1	0	0	1	0	1	0	0	0
Leopardus pardalis	11890	1	508	1	1	1	1	0	0	0	0	1	1	1	0	0	0	1	1	1	1	1	0	0
Leopardus tigrinus	2250	1	290	0	1	0	1	0	0	0	0	0	1	0	0	0	0	1	1	0	0	0	0	0
Leopardus wiedii	3260.4	1	854	0	1	0	0	1	0	0	1	1	1	0	0	0	0	1	0	0	1	1	0	0
Lontra canadensis	8087.41	1	124792	0	1	1	0	0	1	0	0	1	1	0	0	0	1	0	0	1	0	0	0	1
Lontra felina	20897.7	1	124792	1	0	0	0	0	1	0	1	1	1	0	0	0	0	1	0	0	0	0	0	0
Lontra longicaudis	6554.99	1.16667	124792	1	1	1	0	0	1	0	0	1	1	0	0	0	1	1	0	0	0	0	0	0
Lontra provocax	7499.99	1.16667	124792	0	1	0	0	0	1	0	0	1	1	0	0	0	1	1	1	0	0	0	0	0
Lynchailurus braccatus	3935	1	3980	0	1	1	1	0	0	0	0	0	1	0	0	0	NA	NA	NA	NA	NA	NA	NA	NA
Lynchailurus colocolo	3935	1	3980	0	1	0	1	0	0	0	0	0	1	0	0	0	NA	NA	NA	NA	NA	NA	NA	NA
Lynchailurus pajeros	3935	1	3980	0	1	1	1	0	0	0	0	0	1	0	0	0	NA	NA	NA	NA	NA	NA	NA	NA
Lyncodon patagonicus	225	NA	NA	0	1	1	1	0	0	0	0	0	1	0	0	0	NA	NA	NA	NA	NA	NA	NA	NA
Lynx canadensis	9528.01	1	3060	0	1	1	1	0	0	0	0	0	1	1	0	0	0	1	1	0	1	0	0	0
Lynx rufus	7639.28	1	3120	0	1	0	1	0	0	0	0	0	1	1	0	0	0	1	1	0	1	0	0	0
Martes americana	1061.85	1	628	1	1	1	1	1	0	0	1	1	1	0	1	0	1	1	1	0	0	1	1	0
Martes pennanti	3875	1	1489	1	1	1	1	0	0	0	1	0	1	0	1	0	0	1	1	1	1	1	1	1
Mephitis macroura	949.53	1	232	0	1	1	1	0	0	0	1	1	1	0	0	0	1	1	0	0	0	0	0	0
Mephitis mephitis	2242.49	1	232	0	1	0	1	0	0	0	1	1	1	0	1	0	1	1	1	0	0	0	0	0
Mustela africana	536.99	1.0625	96.7	1	1	1	1	0	0	0	0	1	1	0	0	0	0	0	1	0	0	0	0	0
Mustela erminea	177.25	1	11	1	1	1	1	1	1	1	0	1	1	0	0	0	1	1	1	1	0	0	0	0
Mustela felipei	211.3	1.0625	96.7	1	1	1	1	0	1	0	0	1	1	0	0	0	1	1	0	1	0	0	0	0
Mustela frenata	168.515	1	21	1	1	1	1	1	0	0	0	1	1	0	1	0	1	1	1	1	1	0	0	0
Mustela nivalis	62.675	1.0625	7	1	1	1	1	1	0	1	0	0	1	0	0	0	1	0	0	0	0	0	1	0
Mustela vison	945	1	392	0	1	1	1	0	1	0	0	1	1	0	0	0	1	1	0	1	0	0	0	1
Nasua narica	4304.22	10	78	1	0	0	1	1	0	0	1	1	1	0	0	0	0	1	0	0	0	1	0	0
Nasua nasua	3784.65	6	79	1	0	1	1	0	0	0	1	1	1	0	1	0	0	0	0	0	0	1	0	0
Nasuella olivacea	1339.99	9.5	11.33	0	1	0	1	0	0	0	1	1	1	0	1	0	NA	NA	NA	NA	NA	NA	NA	NA
Oncifelis geoffroyi	3590	1	930	0	1	1	1	0	0	0	0	0	1	0	0	0	0	0	1	1	0	1	0	0
Oncifelis guigna	2230	1	930	1	1	1	1	1	0	0	0	0	1	0	0	0	0	0	1	1	0	1	0	0
Oreailurus jacobita	8651.89	1	930	1	1	1	1	0	0	0	0	0	1	0	0	0	NA	NA	NA	NA	NA	NA	NA	NA
Panthera onca	91971.5	1	5255	1	1	1	1	0	0	0	0	0	0	1	0	1	0	1	0	0	0	0	0	0
Potos flavus	2720.9	1	21.2625	0	1	0	0	1	0	0	1	1	1	0	0	1	0	0	1	0	0	1	0	0
Procyon cancrivorus	6940.81	1	462	0	1	1	1	1	0	0	1	1	1	0	0	0	0	0	1	1	0	0	0	0
Procyon lotor	5949.36	1	462	0	1	1	1	1	0	0	1	1	1	0	0	0	0	1	1	0	0	1	0	0
Pseudalopex culpaeus	9224.32	1	878.867	1	1	1	1	0	0	0	1	1	1	1	0	0	1	1	0	1	0	0	0	0
Pseudalopex fulvipes	6205.88	2.0625	479.533	0	1	0	1	0	0	0	1	1	1	0	0	0	1	1	0	1	0	0	0	0
Pseudalopex griseus	8280	2	479.533	1	1	0	1	0	0	0	1	1	1	0	0	1	1	1	0	1	0	0	0	0
Pseudalopex gymnocercus	4616.34	2.0625	263.4	1	1	1	1	0	0	0	1	1	1	0	1	0	1	1	0	1	1	0	0	0
Pseudalopex sechurae	4117	2	479.533	0	1	0	1	0	0	0	1	1	0	0	0	0	1	1	0	1	0	0	0	0
Pseudalopex vetulus	4791.74	3.25	296.333	0	1	0	1	0	0	0	1	1	1	0	0	0	1	1	0	1	0	0	0	0
Pteronura brasiliensis	25000	7	8585	1	0	1	0	0	1	0	0	1	1	0	0	0	1	0	0	0	0	0	0	0
Puma concolor	52777	1	12989	1	1	1	1	0	0	0	0	1	1	1	0	0	0	1	0	1	1	1	0	0
Speothos venaticus	6162.27	10	690	1	0	1	1	1	0	0	0	0	1	0	0	0	1	0	1	0	0	0	0	0
Spilogale gracilis	376.873	1	29	0	1	0	1	0	0	0	0	1	1	0	1	0	1	1	0	0	0	0	0	0
Spilogale putorius	453.745	1	29	0	1	0	1	1	0	0	1	1	1	0	1	0	0	1	1	0	0	1	0	0
Spilogale pygmaea	300	1	29	0	1	0	1	0	0	0	0	1	1	0	1	0	1	1	1	0	1	0	0	0
Taxidea taxus	7474.88	1	339.333	0	1	0	1	0	0	1	0	1	1	0	1	0	1	0	0	0	0	0	0	0
Tremarctos ornatus	131589	1	3700	1	1	1	1	0	0	0	1	1	1	0	0	0	0	1	1	1	0	0	0	0
Urocyon cinereoargenteus	3833.7	1	183	1	1	1	1	0	0	0	1	1	1	0	1	1	1	1	1	1	1	1	0	0
Ursus americanus	105225	1	2714.75	1	1	1	1	0	0	0	1	1	1	1	1	1	1	1	1	1	0	0	1	0
Ursus arctos	167864	1	59607.2	1	0	1	1	0	0	0	1	1	1	1	1	1	0	1	1	1	1	0	0	0
Vulpes macrotis	4499.97	2.5	810	0	1	0	1	0	0	0	1	1	1	0	0	0	1	0	0	0	0	0	0	0
Vulpes velox	2142.75	3.17	1829.5	0	1	0	1	0	0	0	1	1	1	0	0	1	1	0	0	0	0	0	0	0
Vulpes vulpes	4476.03	2	450	1	1	1	1	0	0	0	1	1	1	0	1	1	1	0	0	0	1	0	0	0

## Sheet: Hystricognaths
	Body mass	Group size	Diet							Site for rest or nesting and burrow digging					Activity cycle			Substrate use
	Body mass (g)	Gregariousness	Roots and tubers	Cacti or succulents	Leaves of shrubs or tress	Aerial grasses	Seeds	Fruits	Insects	Burrow digging	Use burrows. excavated by the species and/or by other species	Trees	Vegetation or hollow logs	Rock crevices	Diurnal	Nocturnal	Crepuscular	Substrate use
Abrocoma bennettii	250.5	1	0	0	1	1	1	0	0	1	1	0	0	1	0	1	0	Arboreal-Terrestrial substrate
Abrocoma boliviensis	158	1	0	0	1	1	1	0	0	1	1	0	0	1	0	1	0	Arboreal-Terrestrial substrate
Abrocoma cinerea	193.64	1	0	0	1	1	1	0	0	1	1	0	0	0	0	1	0	Arboreal-Terrestrial substrate
Aconaemys fuscus	129.95	1	1	0	0	0	1	0	0	1	1	0	0	0	1	1	1	Terrestrial-Underground substrate
Aconaemys porteri	96.49	1	1	0	0	0	1	0	0	1	1	0	0	0	1	0	0	Terrestrial-Underground substrate
Aconaemys sagei	96.49	1	1	0	0	0	1	0	0	1	1	0	0	0	1	0	0	Terrestrial-Underground substrate
Callistomys pictus	518.99	NA	NA	NA	NA	NA	NA	NA	NA	NA	NA	NA	NA	NA	NA	NA	NA	Arboreal substrate
Carterodon sulcidens	113.8	NA	NA	NA	NA	NA	NA	NA	NA	1	1	0	0	0	0	1	0	Underground substrate
Cavia aperea	524.38	0	0	0	0	1	0	0	0	0	1	0	1	0	0	1	1	Terrestrial substrate
Cavia fulgida	282.5	0	0	0	0	1	0	0	0	0	1	0	1	0	0	1	0	Terrestrial substrate
Cavia magna	459.99	0	0	0	0	1	0	0	0	0	1	0	1	0	0	1	0	Terrestrial substrate
Cavia porcellus	727.99	0	0	0	0	1	0	0	0	0	1	0	1	0	0	1	0	Terrestrial substrate
Cavia tschudii	1000	0	0	0	0	1	0	0	0	NA	1	0	0	0	0	1	0	Terrestrial substrate
Chaetomys subspinosus	1299.99	0	0	0	0	0	1	1	0	NA	NA	NA	NA	NA	0	1	0	Arboreal substrate
Chinchilla brevicaudata	499.99	1	0	1	0	1	0	0	0	0	0	0	0	1	0	1	1	Arboreal-Terrestrial substrate
Chinchilla lanigera	480.28	1	0	1	0	1	0	0	0	0	0	0	0	1	0	1	1	Arboreal-Terrestrial substrate
Clyomys bishopi	30	1	NA	NA	NA	NA	NA	NA	NA	1	1	0	0	0	NA	NA	NA	Underground substrate
Clyomys laticeps	201	1	NA	NA	NA	NA	NA	NA	NA	1	1	0	0	0	NA	NA	NA	Underground substrate
Coendou bicolor	4492.49	0	0	0	1	0	0	1	0	0	0	1	0	0	0	1	0	Arboreal substrate
Coendou ichillus	2174.38	0	0	0	1	0	0	1	0	0	0	1	0	0	0	1	0	Arboreal substrate
Coendou insidiosus	998.32	0	1	0	0	0	0	1	1	0	0	1	0	0	0	1	0	Arboreal substrate
Coendou melanurus	1900	0	0	0	1	0	0	1	0	0	0	1	0	0	0	1	0	Arboreal substrate
Coendou mexicanus	2000	0	0	0	1	0	1	1	0	0	0	1	1	0	0	1	0	Arboreal substrate
Coendou nycthemera	2999.98	0	0	0	1	0	0	1	0	0	0	1	0	0	0	1	0	Arboreal substrate
Coendou prehensilis	4116.2	0	0	0	1	0	1	1	0	0	0	1	0	0	0	1	0	Arboreal substrate
Coendou pruinosus	2174.38	0	0	0	1	0	0	1	0	0	0	1	0	0	0	1	0	Arboreal substrate
Coendou roosmalenorum	2174.38	0	0	0	1	0	0	1	0	0	0	1	0	0	0	1	0	Arboreal substrate
Coendou rothschildi	2000	0	0	0	1	0	0	1	0	0	0	1	0	0	0	1	0	Arboreal substrate
Coendou sneiderni	2174.38	0	0	0	1	0	0	1	0	0	0	1	0	0	0	1	0	Arboreal substrate
Coendou spinosus	750.78	0	0	0	1	0	0	1	0	0	0	1	0	0	0	1	0	Arboreal substrate
Coendou vestitus	736	0	0	0	1	0	0	1	0	0	0	1	0	0	0	1	0	Arboreal substrate
Coendou villosus	1750.01	0	0	0	1	0	0	1	0	0	0	1	0	0	0	1	0	Arboreal substrate
Ctenomys argentinus	221.3	0	1	0	1	1	0	0	0	1	1	0	0	0	1	0	0	Underground substrate
Ctenomys australis	403.32	0	1	0	1	1	0	0	0	1	1	0	0	0	1	0	0	Underground substrate
Ctenomys azarae	400	0	1	0	1	1	0	0	0	1	1	0	0	0	1	0	0	Underground substrate
Ctenomys bergi	285.461	0	1	0	1	1	0	0	0	1	1	0	0	0	1	0	0	Underground substrate
Ctenomys boliviensis	462.6	0	1	0	1	1	0	0	0	1	1	0	0	0	1	0	0	Underground substrate
Ctenomys bonettoi	202.3	0	1	0	1	1	0	0	0	1	1	0	0	0	1	0	0	Underground substrate
Ctenomys brasiliensis	285.461	0	1	0	1	1	0	0	0	1	1	0	0	0	1	0	0	Underground substrate
Ctenomys colburni	400	0	1	0	1	1	0	0	0	1	1	0	0	0	1	0	0	Underground substrate
Ctenomys conoveri	859.99	0	1	0	1	1	0	0	0	1	1	0	0	0	1	0	0	Underground substrate
Ctenomys coyhaiquensis	285.461	0	1	0	1	1	0	0	0	1	1	0	0	0	1	0	0	Underground substrate
Ctenomys dorbignyi	285.461	0	1	0	1	1	0	0	0	1	1	0	0	0	1	0	0	Underground substrate
Ctenomys dorsalis	165.6	0	1	0	1	1	0	0	0	1	1	0	0	0	1	0	0	Underground substrate
Ctenomys emilianus	285.29	0	1	0	1	1	0	0	0	1	1	0	0	0	1	0	0	Underground substrate
Ctenomys flammarioni	285.461	0	1	0	1	1	0	0	0	1	1	0	0	0	1	0	0	Underground substrate
Ctenomys frater	172.9	0	1	0	1	1	0	0	0	1	1	0	0	0	1	0	0	Underground substrate
Ctenomys fulvus	279.88	0	1	0	1	1	0	0	0	1	1	0	0	0	1	1	1	Underground substrate
Ctenomys goodfellowi	285.461	0	1	0	1	1	0	0	0	1	1	0	0	0	1	0	0	Underground substrate
Ctenomys haigi	164	0	1	0	1	1	0	0	0	1	1	0	0	0	1	0	0	Underground substrate
Ctenomys knighti	316	0	1	0	1	1	0	0	0	1	1	0	0	0	1	0	0	Underground substrate
Ctenomys latro	192	0	1	0	1	1	0	0	0	1	1	0	0	0	1	0	0	Underground substrate
Ctenomys leucodon	243.6	0	1	0	1	1	0	0	0	1	1	0	0	0	1	0	0	Underground substrate
Ctenomys lewisi	117.2	0	1	0	1	1	0	0	0	1	1	0	0	0	1	0	0	Underground substrate
Ctenomys magellanicus	271.44	0	1	0	1	1	0	0	0	1	1	0	0	0	1	0	0	Underground substrate
Ctenomys maulinus	215	0	1	0	1	1	0	0	0	1	1	0	0	0	1	0	0	Underground substrate
Ctenomys mendocinus	178.44	0	1	0	1	1	0	0	0	1	1	0	0	0	1	0	0	Underground substrate
Ctenomys minutus	92	0	1	0	1	1	0	0	0	1	1	0	0	0	1	0	0	Underground substrate
Ctenomys nattereri	285.461	0	1	0	1	1	0	0	0	1	1	0	0	0	1	0	0	Underground substrate
Ctenomys occultus	150	0	1	0	1	1	0	0	0	1	1	0	0	0	1	0	0	Underground substrate
Ctenomys opimus	327.05	0	1	0	1	1	0	0	0	1	1	0	0	0	1	0	1	Underground substrate
Ctenomys osvaldoreigi	285.461	0	1	0	1	1	0	0	0	1	1	0	0	0	1	0	0	Underground substrate
Ctenomys pearsoni	212	0	1	0	1	1	0	0	0	1	1	0	0	0	1	0	0	Underground substrate
Ctenomys perrensis	400	0	1	0	1	1	0	0	0	1	1	0	0	0	1	0	0	Underground substrate
Ctenomys peruanus	488.36	1	1	0	1	1	0	0	0	1	1	0	0	0	1	0	0	Underground substrate
Ctenomys pilarensis	285.461	0	1	0	1	1	0	0	0	1	1	0	0	0	1	0	0	Underground substrate
Ctenomys pontifex	400	0	1	0	1	1	0	0	0	1	1	0	0	0	1	0	0	Underground substrate
Ctenomys porteousi	192.4	0	1	0	1	1	0	0	0	1	1	0	0	0	1	0	0	Underground substrate
Ctenomys rionegrensis	285.461	0	1	0	1	1	0	0	0	1	1	0	0	0	1	0	0	Underground substrate
Ctenomys roigi	285.461	0	1	0	1	1	0	0	0	1	1	0	0	0	1	0	0	Underground substrate
Ctenomys rondoni	285.461	0	1	0	1	1	0	0	0	1	1	0	0	0	1	0	0	Underground substrate
Ctenomys rosendopascuali	285.461	0	1	0	1	1	0	0	0	1	1	0	0	0	1	0	0	Underground substrate
Ctenomys saltarius	230	0	1	0	1	1	0	0	0	1	1	0	0	0	1	0	0	Underground substrate
Ctenomys sericeus	400	0	1	0	1	1	0	0	0	1	1	0	0	0	1	0	0	Underground substrate
Ctenomys sociabilis	400	1	1	0	1	1	0	0	0	1	1	0	0	0	1	0	0	Underground substrate
Ctenomys steinbachi	384.99	0	1	0	1	1	0	0	0	1	1	0	0	0	1	0	0	Underground substrate
Ctenomys talarum	140.84	0	1	0	1	1	0	0	0	1	1	0	0	0	1	1	0	Underground substrate
Ctenomys torquatus	209.49	0	1	0	1	1	0	0	0	1	1	0	0	0	1	0	0	Underground substrate
Ctenomys tuconax	248.99	0	1	0	1	1	0	0	0	1	1	0	0	0	1	0	0	Underground substrate
Ctenomys tucumanus	217	0	1	0	1	1	0	0	0	1	1	0	0	0	1	0	0	Underground substrate
Ctenomys validus	285.461	0	1	0	1	1	0	0	0	1	1	0	0	0	1	0	0	Underground substrate
Cuniculus paca	8172.55	0	1	0	0	1	1	1	0	1	1	0	0	0	0	1	0	Terrestrial substrate
Cuniculus taczanowskii	8999.95	0	1	0	0	1	1	1	0	1	1	0	0	0	0	1	0	Terrestrial substrate
Dactylomys boliviensis	728.8	0	0	0	1	0	0	0	0	0	0	0	1	0	0	1	1	Arboreal substrate
Dactylomys dactylinus	649.98	0	0	0	1	0	0	0	0	0	0	0	1	0	0	1	1	Arboreal substrate
Dactylomys peruanus	382	0	0	0	1	0	0	0	0	0	0	0	1	0	0	1	1	Arboreal substrate
Dasyprocta azarae	2976.81	0	0	0	0	0	1	1	0	0	1	0	1	1	1	0	0	Terrestrial substrate
Dasyprocta fuliginosa	3500.02	0	0	0	0	0	1	1	0	0	1	0	1	1	1	0	0	Terrestrial substrate
Dasyprocta guamara	2650.03	0	0	0	0	0	1	1	0	0	1	0	1	1	1	0	0	Terrestrial substrate
Dasyprocta kalinowskii	2650.03	0	0	0	0	0	1	1	0	0	1	0	1	1	1	0	0	Terrestrial substrate
Dasyprocta leporina	3009.99	0	0	0	0	0	1	1	0	0	1	0	1	1	1	0	0	Terrestrial substrate
Dasyprocta mexicana	4999.99	0	0	0	0	0	1	1	0	0	1	0	1	1	1	1	0	Terrestrial substrate
Dasyprocta prymnolopha	2900	0	0	0	0	0	1	1	0	0	1	0	1	1	1	0	0	Terrestrial substrate
Dasyprocta punctata	2309.12	0	0	0	0	0	1	1	1	0	1	0	1	1	1	1	1	Terrestrial substrate
Dinomys branickii	12500	0	0	0	1	1	0	1	0	0	1	1	0	0	0	1	0	Arboreal-Terrestrial substrate
Diplomys caniceps	394.49	0	0	0	1	0	0	1	0	0	0	1	0	0	0	1	0	Terrestrial substrate
Diplomys labilis	282.17	0	0	0	1	0	0	1	0	0	0	1	0	0	0	1	0	Terrestrial substrate
Diplomys rufodorsalis	144.8	0	0	0	1	0	0	1	0	0	0	1	0	0	0	1	0	Terrestrial substrate
Dolichotis patagonum	8000	1	0	1	1	1	1	0	0	1	1	0	0	0	1	0	1	Terrestrial substrate
Dolichotis salinicola	1607.6	0	0	1	1	1	1	0	0	1	1	0	0	0	1	0	0	Terrestrial substrate
Echimys chrysurus	609.99	0	0	0	0	0	0	1	0	0	0	1	0	0	0	1	0	Arboreal substrate
Echimys grandis	506.413	0	0	0	0	0	0	1	0	0	0	1	0	0	0	1	0	Arboreal substrate
Echimys rhipidurus	506.413	0	0	0	0	0	0	1	0	0	0	1	0	0	0	1	0	Arboreal substrate
Echinoprocta rufescens	831.79	NA	NA	NA	NA	NA	NA	NA	NA	NA	NA	NA	NA	NA	NA	NA	NA	Arboreal substrate
Echimys saturnus	626.89	0	0	0	0	0	0	1	0	0	0	1	0	0	0	1	0	Arboreal substrate
Echimys semivillosus	282.36	0	0	0	0	0	0	1	0	0	0	1	0	0	0	1	0	Arboreal substrate
Erethizon dorsatum	7419.46	0	1	0	1	1	1	1	0	NA	1	1	1	1	1	1	0	Arboreal-Terrestrial substrate
Euryzygomatomys guiara	187.49	NA	NA	NA	NA	NA	NA	NA	NA	NA	1	0	0	0	NA	NA	NA	Underground substrate
Euryzygomatomys spinosus	187.49	NA	NA	NA	NA	NA	NA	NA	NA	NA	1	0	0	0	NA	NA	NA	Underground substrate
Galea flavidens	450	0	0	0	1	1	0	0	0	0	1	0	0	0	1	0	0	Terrestrial substrate
Galea musteloides	386.64	0	0	0	1	1	0	0	0	0	1	0	0	0	1	0	0	Terrestrial substrate
Galea spixii	360.61	0	0	0	1	1	0	0	0	0	1	0	0	0	1	0	0	Terrestrial substrate
Hoplomys gymnurus	281.42	0	0	0	1	0	1	1	1	1	1	0	0	0	0	1	0	Terrestrial substrate
Hydrochaeris hydrochaeris	48144.9	1	0	0	0	1	1	1	0	0	0	0	1	0	1	1	1	Aquatic-Terrestrial substrate
Isothrix bistriata	444.99	NA	NA	NA	NA	NA	NA	NA	NA	0	0	1	0	0	0	1	0	Arboreal substrate
Isothrix pagurus	210	NA	NA	NA	NA	NA	NA	NA	NA	0	0	1	0	0	0	1	0	Arboreal substrate
Isothrix sinnamariensis	291.73	NA	NA	NA	NA	NA	NA	NA	NA	0	0	1	0	0	0	1	0	Arboreal substrate
Kannabateomys amblyonyx	599.99	0	0	0	1	0	0	0	0	NA	NA	NA	NA	NA	0	1	0	Arboreal substrate
Kerodon acrobata	799.15	1	0	0	1	0	0	0	0	0	0	0	0	1	1	0	0	Arboreal-Terrestrial substrate
Kerodon rupestris	799.15	1	0	0	1	0	0	0	0	0	0	0	0	1	1	0	0	Arboreal-Terrestrial substrate
Lagidium peruanum	1220	1	0	1	0	0	0	0	0	0	0	0	0	1	1	0	0	Arboreal-Terrestrial substrate
Lagidium viscacia	1539.99	1	0	1	0	0	0	0	0	0	0	0	0	1	1	0	0	Arboreal-Terrestrial substrate
Lagidium wolffsohni	2682	1	0	1	0	0	0	0	0	0	0	0	0	1	1	0	0	Arboreal-Terrestrial substrate
Lagostomus maximus	4660.94	1	0	0	0	1	1	0	0	1	1	0	0	0	0	1	1	Terrestrial substrate
Lonchothrix emiliae	138.2	0	NA	NA	NA	NA	NA	NA	NA	0	0	1	0	0	0	1	0	Arboreal substrate
Makalata didelphoides	398.66	0	0	0	0	0	1	1	0	0	0	1	0	0	0	1	0	Arboreal substrate
Makalata macrura	439	0	0	0	0	0	1	1	0	0	0	1	0	0	0	1	0	Arboreal substrate
Makalata occasius	418.83	0	0	0	0	0	1	1	0	0	0	1	0	0	0	1	0	Arboreal substrate
Mesomys hispidus	175	0	0	0	1	0	0	1	1	0	0	1	0	0	0	1	0	Arboreal substrate
Mesomys leniceps	108	0	0	0	1	0	0	1	1	0	0	1	0	0	0	1	0	Arboreal substrate
Mesomys occultus	130.333	0	0	0	1	0	0	1	1	0	0	1	0	0	0	1	0	Arboreal substrate
Mesomys stimulax	108	0	0	0	1	0	0	1	1	0	0	1	0	0	0	1	0	Arboreal substrate
Microcavia australis	261.49	1	1	0	1	1	1	1	0	1	1	0	1	1	1	0	0	Arboreal-Terrestrial substrate
Microcavia niata	254.67	1	1	0	1	1	1	1	0	1	1	0	1	1	1	0	0	Arboreal-Terrestrial substrate
Microcavia shiptoni	185	1	1	0	1	1	1	1	0	1	1	0	1	1	1	0	0	Arboreal-Terrestrial substrate
Myocastor coypus	6361.55	1	1	0	0	1	0	0	0	1	1	0	0	0	1	1	1	Aquatic-Terrestrial substrate
Myoprocta acouchy	954.87	0	0	0	0	1	1	1	0	0	1	0	1	0	1	0	1	Terrestrial substrate
Myoprocta exilis	960.8	1	0	0	0	0	1	1	0	0	1	0	1	0	1	0	0	Terrestrial substrate
Myoprocta pratti	966.73	0	0	0	0	0	1	1	0	0	1	0	1	0	1	0	0	Terrestrial substrate
Nelomys blainvillei	243.3	1	0	0	0	0	0	1	0	0	0	1	0	0	0	1	0	Arboreal substrate
Nelomys braziliensis	312.49	1	0	0	0	0	0	1	0	0	0	1	0	0	0	1	0	Arboreal substrate
Nelomys dasythrix	260	1	0	0	0	0	0	1	0	0	0	1	0	0	0	1	0	Arboreal substrate
Nelomys lamarum	215.19	1	0	0	0	0	0	1	0	0	0	1	0	0	0	1	0	Arboreal substrate
Nelomys nigrispinus	224.3	1	0	0	0	0	0	1	0	0	0	1	0	0	0	1	0	Arboreal substrate
Octodon bridgesi	162.25	1	0	0	1	1	1	0	0	1	0	0	1	0	1	0	0	Arboreal-Terrestrial substrate
Octodon degus	203.27	1	0	0	1	1	1	1	0	1	1	0	0	0	1	0	1	Arboreal-Terrestrial substrate
Octodontomys gliroides	155.77	NA	0	1	1	1	1	1	0	0	1	0	0	1	0	1	0	Arboreal-Terrestrial substrate
Octodon lunatus	200.55	1	0	0	1	1	0	0	0	1	1	0	1	0	1	0	0	Arboreal-Terrestrial substrate
Octomys mimax	124.43	0	0	1	0	0	1	0	0	1	1	0	0	1	0	1	0	Terrestrial substrate
Olallamys albicauda	273.5	NA	NA	NA	NA	NA	NA	NA	NA	NA	NA	NA	NA	NA	0	1	0	Arboreal substrate
Olallamys edax	206.4	NA	NA	NA	NA	NA	NA	NA	NA	NA	NA	NA	NA	NA	0	1	0	Arboreal substrate
Pipanacoctomys aureus	107	NA	NA	NA	NA	NA	NA	NA	NA	NA	1	0	0	0	NA	NA	NA	Terrestrial-Underground substrate
Proechimys albispinus	284.99	0	0	0	1	0	1	1	1	0	1	0	1	1	0	1	0	Terrestrial substrate
Proechimys amphichoricus	284.275	0	0	0	1	0	1	1	1	0	1	0	1	1	0	1	0	Terrestrial substrate
Proechimys bolivianus	284.275	0	0	0	1	0	1	1	1	0	1	0	1	1	0	1	0	Terrestrial substrate
Proechimys brevicauda	284.99	0	0	0	1	0	1	1	1	0	1	0	1	1	0	1	0	Terrestrial substrate
Proechimys canicollis	312.57	0	0	0	1	0	1	1	1	0	1	0	1	1	0	1	0	Terrestrial substrate
Proechimys cayennensis	284.275	0	0	0	1	0	1	1	1	0	1	0	1	1	0	1	0	Terrestrial substrate
Proechimys chrysaeolus	284.99	0	0	0	1	0	1	1	1	0	1	0	1	1	0	1	0	Terrestrial substrate
Proechimys cuvieri	339.85	0	0	0	1	0	1	1	1	0	1	0	1	1	0	1	0	Terrestrial substrate
Proechimys decumanus	284.99	0	0	0	1	0	1	1	1	0	1	0	1	1	0	1	0	Terrestrial substrate
Proechimys dimidiatus	167.6	0	0	0	1	0	1	1	1	0	1	0	1	1	0	1	0	Terrestrial substrate
Proechimys echinothrix	284.275	0	0	0	1	0	1	1	1	0	1	0	1	1	0	1	0	Terrestrial substrate
Proechimys gardneri	284.275	0	0	0	1	0	1	1	1	0	1	0	1	1	0	1	0	Terrestrial substrate
Proechimys goeldii	284.99	0	0	0	1	0	1	1	1	0	1	0	1	1	0	1	0	Terrestrial substrate
Proechimys guairae	349.28	0	0	0	1	0	1	1	1	0	1	0	1	1	0	1	0	Terrestrial substrate
Proechimys gularis	284.275	0	0	0	1	0	1	1	1	0	1	0	1	1	0	1	0	Terrestrial substrate
Proechimys hendeei	284.275	0	0	0	1	0	1	1	1	0	1	0	1	1	0	1	0	Terrestrial substrate
Proechimys hoplomyoides	284.99	0	0	0	1	0	1	1	1	0	1	0	1	1	0	1	0	Terrestrial substrate
Proechimys iheringi	220.39	0	0	0	1	0	1	1	1	0	1	0	1	1	0	1	0	Terrestrial substrate
Proechimys kulinae	284.275	0	0	0	1	0	1	1	1	0	1	0	1	1	0	1	0	Terrestrial substrate
Proechimys longicaudatus	205	0	0	0	1	0	1	1	1	0	1	0	1	1	0	1	0	Terrestrial substrate
Proechimys magdalenae	284.99	0	0	0	1	0	1	1	1	0	1	0	1	1	0	1	0	Terrestrial substrate
Proechimys moojeni	284.275	0	0	0	1	0	1	1	1	0	1	0	1	1	0	1	0	Terrestrial substrate
Proechimys myosuros	284.99	0	0	0	1	0	1	1	1	0	1	0	1	1	0	1	0	Terrestrial substrate
Proechimys oconnelli	284.99	0	0	0	1	0	1	1	1	0	1	0	1	1	0	1	0	Terrestrial substrate
Proechimys oris	284.275	0	0	0	1	0	1	1	1	0	1	0	1	1	0	1	0	Terrestrial substrate
Proechimys pattoni	284.275	0	0	0	1	0	1	1	1	0	1	0	1	1	0	1	0	Terrestrial substrate
Proechimys poliopus	284.99	0	0	0	1	0	1	1	1	0	1	0	1	1	0	1	0	Terrestrial substrate
Proechimys quadruplicatus	284.99	0	0	0	1	0	1	1	1	0	1	0	1	1	0	1	0	Terrestrial substrate
Proechimys roberti	284.99	0	0	0	1	0	1	1	1	0	1	0	1	1	0	1	0	Terrestrial substrate
Proechimys semispinosus	353.32	0	0	0	1	0	1	1	1	0	1	0	1	1	0	1	0	Terrestrial substrate
Proechimys setosus	284.99	0	0	0	1	0	1	1	1	0	1	0	1	1	0	1	0	Terrestrial substrate
Proechimys simonsi	284.99	0	0	0	1	0	1	1	1	0	1	0	1	1	0	1	0	Terrestrial substrate
Proechimys steerei	284.99	0	0	0	1	0	1	1	1	0	1	0	1	1	0	1	0	Terrestrial substrate
Proechimys urichi	284.99	0	0	0	1	0	1	1	1	0	1	0	1	1	0	1	0	Terrestrial substrate
Proechimys warreni	314.03	0	0	0	1	0	1	1	1	0	1	0	1	1	0	1	0	Terrestrial substrate
Proechimys yonenagae	284.275	0	0	0	1	0	1	1	1	1	1	0	1	1	0	1	0	Terrestrial substrate
Spalacopus cyanus	100.86	1	1	0	0	0	0	0	0	1	1	0	0	0	1	0	1	Underground substrate
Thrichomys apereoides	297.53	0	NA	NA	NA	NA	NA	NA	NA	0	0	0	1	1	0	1	1	Arboreal-Terrestrial substrate
Tympanoctomys barrerae	86.02	0	0	0	1	1	0	0	0	1	1	0	0	0	0	1	0	Terrestrial-Underground substrate

## Sheet: Primates
	Body mass	Group size	Horizontal use of space		Activity cycle	Diet							Substrate use
genus	Body mass (kg)	Group size	Home range (ha)	Day or night range (m)	Diurnal/nocturnal	Seeds	Exudates	Leaves	Invertebrates	Flowers	Vertebrates	Nectar	Terrestrial substrate (Frequently descends to the ground)	Low strata in arboreal substrate	Medium strata in arboreal substrate	High strata in arboreal substrate
Callimico	0.514	6.56667	49.375	2000	1	0	1	0	1	0	1	0	1	1	1	1
Callithrix	0.352194	8.4	13.656	981	1	0.166667	1	0	0.8	0.166667	0	0	0	1	0.333333	0
Cebuella	0.0975	5.7	0.23	290	1	0	1	0	1	0	0	0	0	1	1	0
Leontopithecus	0.61125	5.6	66.3333	1839.17	1	0.333333	1	0	1	0.666667	0.5	0.333333	0.333333	0.5	0.5	0
Mico	0.384444	10.5	20.65	1120	1	0.25	1	0	1	0	0.333333	0	1	NA	NA	NA
Saguinus	0.485417	5.7875	25.6541	1562.43	1	0.363636	0.727273	0.272727	1	0.272727	0.363636	0.454545	0.111111	0.888889	0.888889	0.444444
Cebus	2.59408	15.5375	55.8057	1800	1	1	0.25	0.5	1	0.25	1	0.5	0.75	1	1	1
Saimiri	0.71813	42.875	64.425	2425	1	0.5	0	0.5	1	0.5	0.666667	0.75	1	1	1	1
Cacajao	4.798	20	550	2300	1	1	0	1	1	0.5	0.5	0.5	0.5	1	0.5	1
Callicebus	0.98155	3.595	13.5188	804.283	1	0.4	0	1	0.75	0.4	0	0	0.5	0.75	0.75	0.75
Chiropotes	2.6755	16.95	115.625	3125	1	1	0	1	1	1	0	0	0	0.5	0.5	1
Pithecia	2.06747	3.77917	92.1875	1880	1	1	0	1	0.75	0.5	0.25	0	0.25	0.25	1	0.75
Aotus	0.762371	3.44753	6.96667	498.417	0	0	0.4	0.8	0.8	1	0.2	0.8	0	0.5	1	0.5
Alouatta	6.3299	9.54152	17.2187	493.493	1	0.166667	0	1	0	0.857143	0	0	0.666667	0	0.166667	1
Ateles	6.77376	30.1771	228.166	2301.83	1	0.666667	0	0.833333	0.5	0.666667	0	0	0.25	0	0.75	1
Brachyteles	13.4999	36.7722	155.459	1130.08	1	1	0	1	0	1	0	0.5	1	0	0	1
Lagothrix	6.3	29.4194	540.125	1960	1	1	0.25	1	1	1	1	0	0	0	1	1
Oreonax	8.93333	11.0675	NA	NA	1	0	0	1	0	1	0	0	NA	NA	NA	NA

## Sheet: Ecological metadata
See details in the S2 File
